# Supplementary material for: Archaeal Ubiquitin-Like Proteins: Functional Versatility and Putative Ancestral Involvement in tRNA Modification Revealed by Comparative Genomic Analysis
Source: Archaea. 2010 Sep 26;2010:710303. doi: 10.1155/2010/710303 (PMC2948915; doi:10.1155/2010/710303)
Supplement: Supplementary file 2 [file 710303.f2.zip]

Archive with 3 entries (3 files):
- 710303.f2/710303.f1.xls
- 710303.f2/710303.f2.xls
- 710303.f2/710303.f3.xls
