# Supplementary material for: Archaeal Ubiquitin-Like Proteins: Functional Versatility and Putative Ancestral Involvement in tRNA Modification Revealed by Comparative Genomic Analysis
Source: Archaea. 2010 Sep 26;2010:710303. doi: 10.1155/2010/710303 (PMC2948915; doi:10.1155/2010/710303)
Supplement: Supplementary file 2 [file 710303.f2.zip › 710303.f2/710303.f1.xls]

## Sheet: Sheet1
							Kora, Korarchaeota	Cren, Thaumarchaeota	Cren, Thaumarchaeota	Eury, Nanoarchaeota	Cren, Thermoproteales	Cren, Thermoproteales	Cren, Thermoproteales	Cren, Thermoproteales	Cren, Thermoproteales	Cren, Thermoproteales	Cren, Thermoproteales	Cren, Thermoproteales	Cren, Sulfolobales	Cren, Sulfolobales	Cren, Sulfolobales	Cren, Sulfolobales	Cren, Sulfolobales	Cren, Sulfolobales	Cren,Desulfurococcales	Cren,Desulfurococcales	Cren,Desulfurococcales	Cren,Desulfurococcales	Cren,Desulfurococcales	Eury, Archaeoglobales	Eury, Halobacteriales	Eury, Halobacteriales	Eury, Halobacteriales	Eury, Halobacteriales	Eury, Halobacteriales	Eury, Halobacteriales	Eury, Methanosarcinales	Eury, Methanosarcinales	Eury, Methanosarcinales	Eury, Methanosarcinales	Eury, Methanosarcinales	Eury, Methanopyrales	Eury, Methanomicrobiales	Eury, Methanomicrobiales	Eury, Methanomicrobiales	Eury, Methanomicrobiales	Eury, Methanomicrobiales	Eury, Methanomicrobiales	Eury, Methanococcales
					Number of	Number of
arCOG	COG	Gene	Function code (see COGs database)		ORG	PRO	Korcr	Censy	Nitma	Naneq	Calma	Pyrae	Pyrca	Pyris	Pyrar	Thete	Thepe	Thene	Sulac	Sulso	SuliL	SuliM	Sulto	Metse	Aerpe	Deska	Hypbu	Stama	Ignho	Arcfu	Halma	Halsp	Halwa	Halla	Halsa	Natph	Metac	Metba	Metbu	Metma	Metsa	Metka	Metcu	Methu	Metla	Matpa	Metbo	Metsm	Metja
Ub-like
arCOG00535	COG02104	ThiS	H	Sulfur transfer protein involved in thiamine biosynthesis	40	45	1	0	0	1	0	0	0	0	0	0	0	0	1	0	0	0	1	1	1	1	2	1	0	1	1	1	0	1	1	1	3	1	1	1	1	0	0	0	1	1	1	1	0
arCOG00540	COG05131	URM1	O	Ubiquitin-like protein	5	5	0	0	0	0	0	0	0	0	0	0	0	0	1	1	1	1	0	1	0	0	0	0	0	0	0	0	0	0	0	0	0	0	0	0	0	0	0	0	0	0	0	0	0
arCOG00536	COG01977	MoaD	H	Molybdopterin converting factor, small subunit	53	104	3	2	2	0	1	4	3	2	3	3	2	3	1	1	1	1	1	1	1	5	4	3	2	4	2	1	2	3	1	3	2	1	1	2	1	0	2	2	2	2	1	0	0
arCOG00537	COG01977	MoaD	H	Molybdopterin converting factor, small subunit	7	7	0	0	0	0	1	1	1	1	1	1	0	1	0	0	0	0	0	0	0	0	0	0	0	0	0	0	0	0	0	0	0	0	0	0	0	0	0	0	0	0	0	0	0
arCOG00538	COG01977	MoaD	H	Molybdopterin converting factor, small subunit	4	4	0	0	0	0	0	0	0	0	0	0	0	0	0	0	0	0	0	0	0	0	0	0	0	0	0	0	0	0	0	0	0	0	0	0	0	0	0	0	0	0	0	0	0
arCOG00539	COG01977	MoaD	H	Molybdopterin converting factor, small subunit	3	3	0	0	0	0	0	0	0	0	0	0	0	0	0	0	0	0	0	0	0	0	0	0	0	0	1	0	0	1	0	1	0	0	0	0	0	0	0	0	0	0	0	0	0
arCOG06308			R	TBP-like fold protein with GG C-terminal motif	3	3	0	0	0	0	0	0	0	0	0	0	0	0	0	0	0	0	0	0	0	0	0	0	0	0	1	0	0	1	0	1	0	0	0	0	0	0	0	0	0	0	0	0	0
E1-like
arCOG01676	COG00476	ThiF	H	Dinucleotide-utilizing enzyme involved in molybdopterin and thiamine biosynthesis	57	71	2	1	1	1	1	1	1	1	1	1	1	1	1	1	1	1	1	1	1	1	1	1	2	2	1	1	1	2	1	1	1	1	1	1	1	0	1	2	2	3	2	1	0
arCOG01677	COG04015	-	R	Predicted dinucleotide-utilizing enzyme of the ThiF/HesA family	12	12	0	0	0	0	0	0	0	0	0	0	0	0	0	0	0	0	0	0	0	0	0	0	0	0	0	0	0	0	0	0	0	0	0	0	0	1	0	1	1	0	0	1	1
Other E1
arCOG04786	COG03396	-	Q	Phenylacetic acid catabolic protein	4	10	0	0	0	0	0	0	0	0	0	0	0	0	2	4	2	0	0	0	0	0	0	0	0	0	2	0	0	0	0	0	0	0	0	0	0	0	0	0	0	0	0	0	0
E1 (GodD)
arCOG02882	COG01944	-	S	Uncharacterized conserved protein	28	30	0	0	0	0	0	0	0	0	0	0	0	0	0	0	0	0	0	0	0	0	0	0	0	0	1	1	1	1	1	1	1	1	1	1	1	1	2	1	1	2	1	1	1
arCOG02883	COG01944	-	S	Uncharacterized conserved protein	3	3	0	0	0	0	0	0	0	0	1	0	0	0	1	0	0	0	0	0	0	0	0	0	0	0	0	0	0	0	0	0	0	0	0	0	0	0	0	0	0	0	0	0	0
arCOG05002	COG03482	-	S	Uncharacterized conserved protein	19	20	0	0	0	0	0	0	0	0	0	0	0	0	0	0	0	0	0	0	0	0	0	0	0	0	0	0	0	0	0	0	1	1	1	1	1	0	1	1	1	1	1	1	0
PP-loop
arCOG00042	COG00037	MesJ	D	tRNA(Ile)-lysidine synthase MesJ	59	100	3	1	1	2	1	2	2	2	1	1	2	1	2	1	1	1	2	2	3	2	2	2	3	2	1	1	0	1	1	1	1	1	1	1	1	4	1	2	2	2	2	2	3
arCOG00046	COG00037	MesJ	D	tRNA(Ile)-lysidine synthase MesJ	17	22	0	0	0	0	0	0	0	0	0	0	0	0	0	0	0	0	0	0	0	0	0	0	0	0	0	0	0	0	0	0	3	2	0	1	0	2	0	0	0	0	0	0	1
arCOG00044	COG00037	MesJ	D	tRNA(Ile)-lysidine synthase MesJ	13	13	0	0	0	0	0	0	0	0	0	0	0	0	0	0	0	0	0	0	0	0	0	0	0	0	0	0	0	0	0	0	0	0	0	0	0	1	0	0	0	0	0	0	1
arCOG00045	COG01365	-	R	Predicted ATPase (PP-loop superfamily)	16	16	0	0	0	0	0	0	0	0	0	0	0	0	0	0	0	0	0	0	0	0	0	0	0	0	0	0	0	0	0	0	0	0	0	0	0	1	0	0	0	0	0	1	1
arCOG00043	COG01606	-	R	ATP-utilizing enzyme of the PP-loop superfamily	29	32	1	1	1	0	0	0	0	0	0	0	0	0	0	0	0	0	0	0	0	0	0	0	0	2	1	0	1	1	0	0	1	1	1	1	1	1	1	1	1	2	1	1	1
arCOG00035	COG02102	-	R	Predicted ATPase of PP-loop superfamily	59	59	0	1	1	1	1	1	1	1	1	1	1	1	1	1	1	1	1	1	1	1	1	1	1	1	1	1	1	1	1	1	1	1	1	1	1	1	1	1	1	1	1	1	1
arCOG00036	COG02102	-	R	Predicted ATPase of PP-loop superfamily	17	17	0	0	0	0	0	1	1	1	0	1	0	1	0	0	0	0	0	0	1	0	0	0	0	1	0	0	0	0	0	0	0	1	0	1	0	0	0	0	1	0	0	0	0
arCOG00039	COG00603	-	R	Predicted PP-loop superfamily ATPase	53	58	0	1	1	0	1	1	1	1	1	1	0	1	1	2	2	1	2	2	1	0	1	0	1	1	1	1	0	2	1	0	1	1	1	1	1	1	1	1	1	1	1	1	1
arCOG00037	COG02117	-	J	Predicted subunit of tRNA(5-methylaminomethyl-2-thiouridylate) methyltransferase, contains the PP-loop ATPase domain	33	33	0	0	0	0	0	0	0	0	0	0	0	0	0	0	0	0	0	0	0	0	0	0	0	0	1	1	1	1	1	1	1	1	1	1	1	1	1	1	1	1	1	1	1
proteasome
arCOG00971	COG00638	PRE1	O	20S proteasome, alpha subunit	60	65	1	2	2	1	1	1	1	1	1	1	1	1	1	1	1	1	1	1	1	1	1	1	1	1	2	1	2	2	1	1	1	1	1	1	1	1	1	1	1	1	1	1	1
arCOG00970	COG00638	PRE1	O	20S proteasome, beta subunit	60	89	2	2	2	1	2	2	2	2	2	2	2	2	2	2	2	2	2	2	2	2	2	2	2	1	2	1	1	2	1	1	1	1	1	1	1	1	1	1	1	1	1	1	1
arCOG01306	COG01222	RPT1	O	ATP-dependent 26S proteasome regulatory subunit	46	63	0	0	0	1	0	0	0	0	0	0	0	0	1	1	1	1	1	1	1	1	1	1	1	1	2	2	2	2	2	2	2	2	2	2	2	1	2	2	2	2	2	1	1
Molibdenum biosynthesis
arCOG00219	COG00725	ModA	P	ABC-type molybdate transport system, periplasmic component	47	89	1	0	0	0	1	0	0	0	0	2	0	0	1	1	1	1	2	1	1	1	1	1	1	1	1	1	1	1	1	1	4	4	2	2	0	1	4	3	1	3	1	1	1
arCOG00216	COG00303	MoeA	H	Molybdopterin biosynthesis enzyme	55	81	1	0	0	0	2	2	2	2	2	2	1	2	1	1	1	1	1	1	2	2	1	2	1	1	2	1	1	1	1	1	1	2	0	1	1	1	2	3	1	1	1	1	1
arCOG00217	COG00303	MoeA	H	Molybdopterin biosynthesis enzyme	50	56	2	0	0	0	1	1	1	1	1	1	1	1	1	1	1	1	1	1	0	1	0	1	1	1	1	1	1	1	1	1	1	1	1	1	1	0	2	3	1	3	1	1	1
arCOG00218	COG00303	MoeA	H	Molybdopterin biosynthesis enzyme	2	2	0	0	0	0	0	0	0	0	0	0	0	0	0	0	0	0	0	0	0	0	0	0	0	1	0	0	0	0	0	0	0	0	0	0	0	0	0	0	0	0	0	0	0
arCOG00930	COG02896	MoaA	H	Molybdenum cofactor biosynthesis enzyme	56	56	1	0	0	0	1	1	1	1	1	1	1	1	1	1	1	1	1	1	1	1	1	1	1	1	1	1	1	1	1	1	1	1	1	1	1	1	1	1	1	1	1	1	1
arCOG00954	COG02896	MoaA	H	Molybdenum cofactor biosynthesis enzyme	6	6	0	0	0	0	0	0	0	1	0	0	0	1	0	0	0	0	0	0	0	0	0	0	0	0	0	0	0	0	0	0	0	0	0	0	0	0	0	0	0	0	0	0	1
arCOG00214	COG00521	MoaB	H	Molybdopterin biosynthesis enzyme	56	58	1	0	0	0	1	1	1	1	1	1	1	1	1	1	1	1	1	1	1	1	1	1	1	1	2	1	1	1	1	2	1	1	1	1	1	1	1	1	1	1	1	1	1
arCOG01530	COG00315	MoaC	H	Molybdenum cofactor biosynthesis enzyme	56	59	1	0	0	0	1	1	1	1	2	2	1	2	1	1	1	1	1	1	1	1	1	1	1	1	1	1	1	1	1	1	1	1	1	1	1	1	1	1	1	1	1	1	1
arCOG00534	COG00314	MoaE	H	Molybdopterin converting factor, large subunit	41	42	1	0	0	0	0	1	1	1	1	1	1	1	1	1	1	1	1	1	1	1	1	0	1	0	0	0	0	0	0	0	0	0	0	0	1	0	1	2	1	1	1	1	1
arCOG00533	COG00314	MoaE	H	Molybdopterin converting factor, large subunit	14	15	0	0	0	0	0	0	0	0	0	0	0	0	0	0	0	0	0	0	0	0	0	0	0	1	0	1	1	1	1	1	1	2	1	1	0	0	1	0	0	1	1	0	0
arCOG01872	COG00746	MobA	H	Molybdopterin-guanine dinucleotide biosynthesis protein A	52	53	1	0	0	0	0	1	1	1	1	1	1	1	1	1	1	1	1	1	1	0	1	0	1	1	1	1	1	1	1	1	1	1	0	1	1	1	1	1	1	1	1	1	1
arCOG01874	COG00746	MobA	H	Molybdopterin-guanine dinucleotide biosynthesis protein A	5	5	0	0	0	0	0	0	0	0	0	0	0	0	0	0	0	0	0	0	0	0	0	0	0	0	0	0	0	0	0	0	0	0	0	0	0	0	0	0	0	0	0	0	0
arCOG00532	COG01763	MobB	H	Molybdopterin-guanine dinucleotide biosynthesis protein	45	45	0	0	0	0	0	1	1	1	1	1	1	1	1	1	1	1	1	1	1	0	1	1	1	1	1	1	1	0	1	1	0	1	0	0	1	1	0	1	1	0	0	1	1
Thiamine biosynthesis
arCOG00638	COG00611	ThiL	H	Thiamine monophosphate kinase	59	60	1	1	1	0	1	2	1	1	1	1	1	1	1	1	1	1	1	1	1	1	1	1	1	1	1	1	1	1	1	1	1	1	1	1	1	1	1	1	1	1	1	1	1
arCOG01089	COG00352	ThiE	H	Thiamine monophosphate synthase	27	28	0	0	0	0	1	0	0	0	0	0	0	0	0	0	0	0	0	0	0	0	0	0	0	1	1	0	1	0	0	1	1	1	0	1	0	0	1	1	2	1	1	1	0
arCOG01676	COG00476	ThiF	H	Dinucleotide-utilizing enzyme involved in molybdopterin and thiamine biosynthesis	57	71	2	1	1	1	1	1	1	1	1	1	1	1	1	1	1	1	1	1	1	1	1	1	2	2	1	1	1	2	1	1	1	1	1	1	1	0	1	2	2	3	2	1	0
arCOG00656	COG01060	ThiH	H	Thiamine biosynthesis enzyme ThiH, FO synthase or related uncharacterized enzyme	42	72	0	3	3	0	2	2	2	2	2	2	0	2	0	0	0	0	0	0	2	0	0	0	2	3	1	1	1	1	1	1	2	2	2	2	1	1	2	2	1	2	2	1	1
arCOG00657	COG01060	ThiH	H	Thiamine biosynthesis enzyme ThiH, FO synthase or related uncharacterized enzyme	31	31	0	1	1	0	0	0	0	0	0	0	0	0	0	0	0	0	0	0	0	0	0	0	0	1	1	1	1	1	1	1	1	1	1	1	1	1	1	1	1	1	1	1	1
arCOG00019	COG02145	ThiM	H	Hydroxyethylthiazole kinase, sugar kinase family	23	24	0	0	0	0	1	0	0	0	0	0	0	0	0	0	0	0	0	0	0	0	0	0	0	1	0	0	1	0	0	1	1	1	0	1	0	0	1	1	1	1	1	1	0
arCOG00769	COG00693	ThiJ	R	Putative intracellular protease/amidase	51	83	2	0	0	1	1	2	1	1	2	2	0	1	1	1	1	1	1	0	1	0	1	0	1	1	3	2	1	3	2	2	3	5	1	3	2	2	2	5	2	4	2	0	1
arCOG02741	COG00422	ThiC	H	Thiamine biosynthesis protein ThiC	45	63	0	1	1	0	0	1	0	1	0	1	0	1	1	2	1	1	1	1	0	1	1	0	1	1	1	1	0	0	1	1	3	2	3	2	2	1	2	3	2	2	2	2	1
arCOG00020	COG00351	ThiD	H	Hydroxymethylpyrimidine/phosphomethylpyrimidine kinase	56	66	1	1	1	0	1	1	1	1	2	1	0	1	2	2	3	3	2	3	1	1	1	1	1	1	1	1	1	1	1	1	1	1	1	1	1	1	1	1	1	1	0	1	1
arCOG00021	COG01992	-	H	Predicted transcriptional regulator fused phosphomethylpyrimidine kinase, involved in the thiamin biosynthesis	36	43	1	0	0	0	1	1	1	1	1	1	3	1	2	2	1	1	2	1	0	1	1	1	0	0	2	1	1	1	1	1	0	1	0	0	0	0	1	1	1	2	1	0	0
arCOG00038	COG00301	ThiI	H	Thiamine biosynthesis ATP pyrophosphatase	57	72	1	2	2	1	1	1	1	1	1	1	1	1	1	1	1	1	1	0	1	1	1	1	2	1	1	1	0	0	1	1	1	1	1	1	1	2	1	2	1	2	2	1	1
arCOG00574	COG01635	Thi4	G	Ribulose 1,5-bisphosphate synthetase, converts PRPP to RuBP, flavoprotein	49	51	1	1	1	0	1	1	1	1	1	1	0	1	1	1	1	1	1	2	1	1	1	2	1	1	1	1	1	1	1	1	1	1	1	1	1	1	1	1	1	0	0	0	1
arCOG02019	COG02897	SseA		Rhodanese-related sulfurtransferase	22	45	0	3	3	0	2	2	1	0	1	0	0	0	1	2	2	2	2	2	1	0	0	0	0	0	2	2	3	3	2	1	0	0	0	0	6	0	1	0	0	0	0	0	0
arCOG02021	COG00607	PspE	P	Rhodanese-related sulfurtransferase	26	63	0	0	2	0	0	1	0	0	0	0	0	0	1	2	2	2	1	1	0	0	0	0	0	0	1	1	1	6	6	2	5	3	1	3	0	0	3	2	0	3	0	0	0
arCOG02022	COG00607	PspE		Rhodanese-related sulfurtransferase	5	9	0	0	0	0	0	0	0	0	0	0	0	0	0	0	0	0	0	0	0	0	0	0	0	0	0	0	0	0	0	0	2	2	0	2	2	0	0	0	0	1	0	0	0
arCOG02023	COG00608		H	Rhodanese Homology Domain	8	8	0	0	0	0	0	0	1	1	1	1	1	1	0	0	0	0	0	0	0	1	0	0	0	0	0	0	0	0	0	0	0	0	0	0	0	0	0	0	0	0	0	0	0
Total for Rhodanese family							0	3	5	0	2	3	2	1	2	1	1	1	2	4	4	4	3	3	1	1	0	0	0	0	3	3	4	9	8	3	7	5	1	5	8	0	4	2	0	4	0	0	0
Potential deubiduitinating proteases
arCOG01139	COG01310	-	R	Predicted metal-dependent protease of the PAD1/JAB1 superfamily	32	32	0	1	1	0	0	0	0	0	0	0	0	0	0	0	0	0	0	0	0	0	0	0	0	1	1	1	1	1	1	1	1	1	1	1	1	1	1	1	1	1	1	1	0
arCOG01138	COG01310	-	R	Predicted metal-dependent protease of the PAD1/JAB1 superfamily	27	27	1	1	1	0	0	1	1	1	1	1	0	1	1	1	1	1	0	1	1	0	0	0	0	0	0	1	1	1	1	1	0	0	0	0	0	0	0	0	0	1	0	0	0
arCOG01140	COG01310		R	Predicted metal-dependent protease of the PAD1/JAB1 superfamily	7	7	0	0	0	0	0	0	0	0	0	0	0	0	0	0	0	0	0	0	0	0	0	0	0	0	1	1	1	1	1	1	0	0	0	0	0	0	0	0	0	0	0	0	0
Total for Jab family							1	2	2	0	0	1	1	1	1	1	0	1	1	1	1	1	0	1	1	0	0	0	0	1	2	3	3	3	3	3	1	1	1	1	1	1	1	1	1	2	1	1	0
[truncated: 21 more columns]
