# Supplementary material for: Archaeal Ubiquitin-Like Proteins: Functional Versatility and Putative Ancestral Involvement in tRNA Modification Revealed by Comparative Genomic Analysis
Source: Archaea. 2010 Sep 26;2010:710303. doi: 10.1155/2010/710303 (PMC2948915; doi:10.1155/2010/710303)
Supplement: Supplementary file 2 [file 710303.f2.zip › 710303.f2/710303.f2.xls]

## Sheet: Ubl
Coordinates of gene in the genome	Strand	Organism/Protein length	GI	Protein ID	altrenative GI (if any)	arCOG number	Number of occurrences
	#	14600831	Aeropyrum_pernix	NC_000854
	403297..403824	-	175	14600828		arCOG01072	1
	403788..404342	-	184	14600829
	404463..404693	+	76	118431120		arCOG04135	1
	404690..405439	+	249	14600831		arCOG00534	25
	405399..405857	-	152	118431121
	405916..406503	-	195	118431122		arCOG02902	1
	406481..406948	-	155	118431123
	#	118431725	Aeropyrum_pernix	NC_000854
	1319423..1320049	-	208	14601836		arCOG01891	2
	1319045..1319443	+	132	14601835		arCOG04279	1
	1317807..1319015	+	402	118431726		arCOG04278	1
	1317492..1317716	-	74	118431725		arCOG00535	46
	1316504..1317499	-	331	14601833		arCOG00042	15
	1316110..1316529	+	139	118431724		arCOG04277	1
	1314943..1315983	-	346	118431723		arCOG00318	2
	#	11497643	Archaeoglobus_fulgidus	NC_000917
	28539..29720	-	393	11497646		arCOG00130	1
	27284..28534	-	416	11497645		arCOG00984	1
	25503..27281	-	592	11497644		arCOG00707	5
	25221..25496	-	91	11497643		arCOG00536	85
	24261..25232	+	323	11497642		arCOG06408	1
	22960..24222	+	420	11497641		arCOG02304	1
	22475..22957	+	160	11497640		arCOG01285	1
	#	11498162	Archaeoglobus_fulgidus	NC_000917
	501479..501802	+	107	11498159		arCOG02206	3
	501786..503054	-	422	11498160		arCOG00695	1
	503163..504377	+	404	11498161		arCOG01434	3
	504382..504648	+	88	11498162		arCOG00536	85
	504649..505452	+	267	11498163		arCOG01676	12
	505412..505678	+	88	11498164		arCOG02062	2
	505809..506192	+	127	11498165		arCOG02064	1
	#	11498344	Archaeoglobus_fulgidus	NC_000917
	656982..657641	-	219	11498341		arCOG04122	1
	657692..659065	+	457	11498342		arCOG00427	1
	659129..659416	+	95	11498343		arCOG04344	1
	659635..659838	+	67	11498344		arCOG00535	46
	659976..660257	+	93	11498345		arCOG02254	1
	660229..660717	-	162	11498346		arCOG00833	1
	660716..661102	+	128	11500020		arCOG04385	1
	#	11499216	Archaeoglobus_fulgidus	NC_000917
	1456261..1457247	-	328	11499213		arCOG03873	1
	1457326..1457817	+	163	11499214		arCOG01580	2
	1457783..1458955	+	390	11499215		arCOG01130	1
	1458942..1459202	+	86	11499216		arCOG00536	85
	1459275..1461020	+	581	11499217		arCOG02916	1
	1461368..1461730	+	120	11499218		arCOG04440	1
	1461744..1461959	+	71	11499219		arCOG01864	1
	#	11499688	Archaeoglobus_fulgidus	NC_000917
	1898082..1898924	+	280	11499691		arCOG02468	1
	1897308..1898024	+	238	11499690		arCOG01320	1
	1896610..1897311	+	233	11499689		arCOG01904	1
	1896301..1896570	-	89	11499688		arCOG00536	85
	1895165..1896304	-	379	11499687		arCOG00938	10
	1894712..1895155	-	147	11499686		arCOG04296	2
	1894023..1894676	-	217	11499685		arCOG04296	2
	#	159040832	Caldivirga_maquilingensis_IC-167	NC_009954
	283000..284472	+	490	159040835		arCOG01068	1
	282380..282814	-	144	159040834		arCOG01845	2
	281217..282374	+	385	159040833		arCOG01378	3
	280498..280782	-	94	159040832		arCOG00536	85
	279469..280032	+	187	159040831		arCOG03726	1
	278548..279462	+	304	159040830		arCOG01035	1
	277847..278485	+	212	159040829
	#	159041636	Caldivirga_maquilingensis_IC-167	NC_009954
	1117948..1118688	-	246	159041633
	1118788..1119567	+	259	159041634		arCOG04309	2
	1119548..1120126	-	192	159041635		arCOG02724	4
	1120225..1120515	+	96	159041636		arCOG00537	4
	1120546..1121040	+	164	159041637
	1121315..1123213	+	632	159041638		arCOG01606	1
	1123200..1124138	+	312	159041639		arCOG01599	1
	#	170289639	Candidatus_Korarchaeum_cryptofilum_OPF8	NC_010482
	14022..14732	+	236	170289642		arCOG05825	1
	13022..13939	+	305	170289641		arCOG00662	1
	11099..12961	-	620	170289640		arCOG00707	5
	10803..11090	-	95	170289639		arCOG00536	85
	10089..10436	-	115	170289638		arCOG03715	1
	9324..10079	-	251	170289637		arCOG01349	1
	7813..9165	+	450	170289636		arCOG00861	1
	#	170289930	Candidatus_Korarchaeum_cryptofilum_OPF8	NC_010482
	318181..319089	-	302	170289933		arCOG00261	1
	317419..318150	-	243	170289932		arCOG04489	1
	317000..317422	-	140	170289931		arCOG04332	1
	316703..316969	-	88	170289930		arCOG00536	85
	316138..316668	-	176	170289929		arCOG01073	1
	314908..316080	+	390	170289928		arCOG01887	1
	314140..314835	-	231	170289927
	#	170290391	Candidatus_Korarchaeum_cryptofilum_OPF8	NC_010482
	793133..793594	-	153	170290394		arCOG01500	2
	791232..793127	+	631	170290393		arCOG00706	18
	790034..791134	-	366	170290392		arCOG00938	10
	789714..790007	-	97	170290391		arCOG00536	85
	788391..789566	+	391	170290390		arCOG00065	4
	787666..788259	+	197	170290389		arCOG00034	1
	786646..787665	+	339	170290388		arCOG04075	2
	#	170290827	Candidatus_Korarchaeum_cryptofilum_OPF8	NC_010482
	1219116..1219493	+	125	170290824
	1219587..1220597	+	336	170290825		arCOG00415	1
	1220594..1221229	-	211	170290826		arCOG01848	1
	1221300..1221521	+	73	170290827		arCOG00535	46
	1221851..1222837	+	328	170290828		arCOG00042	15
	1222803..1224107	-	434	170290829		arCOG01696	1
	1224160..1224927	+	255	170290830		arCOG00348	1
	#	154151659	Candidatus_Methanoregula_boonei_6A8	NC_009712
	2191052..2192170	+	372	154151656		arCOG01613	1
	2192228..2193094	-	288	154151657		arCOG04893	1
	2193232..2194140	-	302	154151658		arCOG04459	1
	2194231..2194461	+	76	154151659		arCOG00535	46
	2194466..2195413	+	315	154151660		arCOG00042	15
	2195387..2196166	-	259	154151661		arCOG04358	3
	2196172..2197008	-	278	154151662		arCOG00043	1
	#	154151667	Candidatus_Methanoregula_boonei_6A8	NC_009712
	2197644..2198840	+	398	154151664		arCOG00066	2
	2198833..2199267	+	144	154151665		arCOG02077	2
	2199311..2200087	+	258	154151666		arCOG01676	12
	2200077..2200355	+	92	154151667		arCOG00536	85
	2200372..2200794	+	140	154151668		arCOG00534	25
	2200825..2201061	-	78	154151669		arCOG08014	1
	2201221..2202750	+	509	154151670		arCOG04580	1
	#	219851847	Candidatus_Methanosphaerula_palustris_E1_9c	NC_011832
	1254370..1254951	+	193	219851850		arCOG00021	1
	1253375..1254346	+	323	219851849		arCOG01845	2
	1252434..1253363	+	309	219851848		arCOG01430	2
	1252036..1252233	-	65	219851847		arCOG00535	46
	1251121..1252035	-	304	219851846		arCOG00042	15
	1250365..1251150	+	261	219851845		arCOG04358	3
	1249184..1250365	+	393	219851844		arCOG00065	4
	#	219851939	Candidatus_Methanosphaerula_palustris_E1_9c	NC_011832
	1348573..1349085	+	170	219851936		arCOG07676	1
	1349182..1349877	-	231	219851937		arCOG01484	1
	1350239..1350934	+	231	219851938		arCOG01676	12
	1350940..1351221	+	93	219851939		arCOG00536	85
	1351227..1351664	+	145	219851940		arCOG00534	25
	1351937..1353886	+	649	219851941		arCOG02510	1
	1353934..1354188	-	84	219851942
	#	219852168	Candidatus_Methanosphaerula_palustris_E1_9c	NC_011832
	1610032..1610472	+	146	219852165		arCOG02875	1
	1610529..1610729	+	66	219852166
	1610736..1612520	+	594	219852167		arCOG00706	18
	1612517..1612792	+	91	219852168		arCOG00536	85
	1612805..1613827	-	340	219852169		arCOG01741	1
	1613824..1615713	-	629	219852170		arCOG01695	1
	1615732..1616133	+	133	219852171		arCOG02206	3
	#	218883523	Desulfurococcus_kamchatkensis_1221n	NC_011766
	200025..201134	-	369	218883526		arCOG00175	1
	199108..200022	-	304	218883525		arCOG00930	2
	198662..199090	-	142	218883524		arCOG01530	3
	198423..198659	-	78	218883523		arCOG00536	85
	197945..198421	-	158	218883522		arCOG00534	25
	196807..197937	+	376	218883521		arCOG00755	1
	196526..196810	+	94	218883520		arCOG05745	1
	#	218883903	Desulfurococcus_kamchatkensis_1221n	NC_011766
	557399..558481	+	360	218883906
	556449..557402	+	317	218883905		arCOG00434	1
	554357..556207	-	616	218883904		arCOG00706	18
	554026..554301	-	91	218883903		arCOG00536	85
	552731..553957	-	408	218883902		arCOG00938	10
	552004..552660	-	218	218883901
	550849..551958	-	369	218883900		arCOG01518	2
	#	218884045	Desulfurococcus_kamchatkensis_1221n	NC_011766
	705371..707713	-	780	218884048		arCOG01167	1
	704469..705374	-	301	218884047		arCOG01926	1
	704008..704469	-	153	218884046		arCOG01925	1
	703724..703984	-	86	218884045		arCOG00536	85
	703171..703323	-	50	218884044
	702794..703000	-	68	218884043		arCOG00915	2
	702694..702822	-	42	218884042
	#	218884204	Desulfurococcus_kamchatkensis_1221n	NC_011766
	855314..855571	-	85	218884207
	854579..854713	-	44	218884206
	854190..854558	-	122	218884205		arCOG06090	1
	853934..854206	-	90	218884204		arCOG00536	85
	853580..853807	-	75	218884203		arCOG04109	1
	853377..853583	-	68	218884202		arCOG04108	1
	853022..853279	-	85	218884201		arCOG04189	1
	#	218884697	Desulfurococcus_kamchatkensis_1221n	NC_011766
	1287239..1288957	-	572	218884694		arCOG00933	1
	1289048..1289629	+	193	218884695		arCOG01038	2
	1289622..1290464	+	280	218884696		arCOG00350	2
	1290454..1290639	+	61	218884697		arCOG00535	46
	1290642..1291409	+	255	218884698		arCOG01676	12
	1291387..1291707	-	106	218884699		arCOG00536	85
	1292077..1292295	-	72	218884700
	1293490..1293618	+	42	218884702
	1292396..1292962	-	188	218884701		arCOG04483	1
	#	55378769	Haloarcula_marismortui_ATCC_43049	NC_006396
	1842827..1843228	+	133	55378766
	1843244..1844023	-	259	55378767		arCOG02829	1
	1844113..1845075	-	320	55378768		arCOG01754	1
	1845240..1845512	+	90	55378769		arCOG00536	85
	1845538..1845939	-	133	55378770		arCOG00539	3
	1846031..1846399	+	122	55378771		arCOG06307	3
	1846504..1846758	+	84	55378772		arCOG06308	3
	1846769..1847137	+	122	55378773		arCOG06309	3
	1847121..1847486	-	121	55378774		arCOG06310	1
	1847523..1849469	-	648	55378775		arCOG00706	18
	#	55379215	Haloarcula_marismortui_ATCC_43049	NC_006396
	2283494..2283685	-	63	55379212		arCOG09050	1
	2284035..2286818	-	927	55379213		arCOG01255	2
	2286930..2287967	-	345	55379214		arCOG00469	5
	2287987..2288187	+	66	55379215		arCOG00535	46
	2288237..2288593	+	118	55379216		arCOG04721	7
	2288608..2289060	-	150	55379217		arCOG00514	1
	2289085..2290524	-	479	55379218		arCOG00767	4
	#	55379974	Haloarcula_marismortui_ATCC_43049	NC_006396
	3037181..3038395	-	404	55379971		arCOG01958	4
	3038419..3039699	+	426	55379972		arCOG07570	4
	3039696..3041516	+	606	55379973		arCOG07570	4
	3041639..3041917	+	92	55379974		arCOG00536	85
	3041936..3043591	-	551	55379975		arCOG02327	1
	3043643..3044536	-	297	55379976		arCOG00845	5
	3044630..3045877	-	415	55379977		arCOG01924	5
	#	169236492	Halobacterium_salinarum_R1	NC_010364
	1356276..1357052	-	258	169236495		arCOG01324	4
	1354750..1356093	-	447	169236494		arCOG04780	3
	1353574..1354740	+	388	169236493		arCOG01958	4
	1353202..1353477	-	91	169236492		arCOG00536	85
	1352471..1353202	-	243	169236491		arCOG00701	2
	1351538..1352470	+	310	169236490		arCOG00845	5
	1350258..1351541	+	427	169236489		arCOG01924	5
	#	169236841	Halobacterium_salinarum_R1	NC_010364
	1686682..1687392	+	236	169236844		arCOG02868	2
	1685610..1686593	-	327	169236843		arCOG04712	2
	1684633..1685601	+	322	169236842		arCOG00469	5
	1684110..1684334	-	74	169236841		arCOG00535	46
	1683713..1684108	-	131	169236840		arCOG04721	7
	1682325..1683698	+	457	169236839		arCOG00767	4
	1682030..1682263	+	77	169236838		arCOG04722	3
	#	15790749	Halobacterium_sp	NC_002607
	1367036..1367812	-	258	15790752		arCOG01324	4
	1365510..1366691	-	393	15790751		arCOG04780	3
	1364265..1365500	+	411	15790750		arCOG01958	4
	1363962..1364264	-	100	15790749		arCOG00536	85
	1363231..1363962	-	243	15790748		arCOG00701	2
	1362289..1363230	+	313	15790747		arCOG00845	5
	1361018..1362301	+	427	15790746		arCOG01924	5
	#	15791089	Halobacterium_sp	NC_002607
	1698333..1699142	+	269	15791092		arCOG02868	2
	1697360..1698343	-	327	15791091		arCOG04712	2
	1696383..1697351	+	322	15791090		arCOG00469	5
	1695860..1696384	-	174	15791089		arCOG00535	46
	1695463..1695795	-	110	15791088		arCOG04721	7
	1694075..1695448	+	457	15791087		arCOG00767	4
	1693780..1694013	+	77	15791086		arCOG04722	3
	#	257387202	Halomicrobium_mukohataei_DSM_12286	NC_013202
	1090365..1091153	-	262	257387205		arCOG02019	2
	1089320..1090345	+	341	257387204		arCOG02642	1
	1088138..1089208	-	356	257387203		arCOG04555	1
	1087890..1088090	-	66	257387202		arCOG00535	46
	1087060..1087440	-	126	257387201		arCOG04721	7
	1085598..1087046	+	482	257387200		arCOG00767	4
	1085215..1085457	+	80	257387199		arCOG04722	3
	#	257387698	Halomicrobium_mukohataei_DSM_12286	NC_013202
	1570650..1571939	-	429	257387695		arCOG01568	2
	1572000..1572497	-	165	257387696
	1572528..1573433	-	301	257387697		arCOG04075	2
	1573588..1573860	+	90	257387698		arCOG00536	85
	1573865..1574755	-	296	257387699		arCOG00845	5
	1574786..1576057	-	423	257387700		arCOG01924	5
	1576289..1576678	+	129	257387701		arCOG07569	1
	#	110667803	Haloquadratum_walsbyi	NC_008212
	1037875..1040418	-	847	110667806		arCOG00555	1
	1036167..1037825	+	552	110667805		arCOG01731	1
	1035526..1036161	+	211	110667804
	1034884..1035267	-	127	110667803		arCOG00536	85
	1033487..1034785	+	432	110667802		arCOG01004	2
	1032425..1033201	-	258	110667801		arCOG00455	1
	1031473..1032432	-	319	110667800		arCOG00864	1
	#	110669083	Haloquadratum_walsbyi	NC_008212
	2533498..2534763	+	421	110669086		arCOG01622	1
	2531746..2532483	-	245	110669085		arCOG01324	4
	2530042..2531688	-	548	110669084		arCOG04780	3
	2529557..2529913	-	118	110669083		arCOG00536	85
	2528585..2529430	+	281	110669082		arCOG04595	1
	2525745..2528438	-	897	110669081		arCOG06225	1
	2525462..2525731	+	89	110669080
	#	257051106	Halorhabdus_utahensis_DSM_12940	NC_013158
	14481..14933	-	150	257051103		arCOG06290	1
	14989..16695	-	568	257051104		arCOG01814	1
	16695..18629	-	644	257051105		arCOG01818	1
	18902..19180	+	92	257051106		arCOG00536	85
	19256..19741	+	161	257051107		arCOG01530	3
	20245..20931	-	228	257051108		arCOG02280	2
	21169..21744	+	191	257051109		arCOG08123	1
	#	257052995	Halorhabdus_utahensis_DSM_12940	NC_013158
	1953799..1956579	+	926	257052998		arCOG01255	2
	1952983..1953621	+	212	257052997		arCOG03085	1
	1951883..1952863	+	326	257052996		arCOG00469	5
	1951458..1951766	-	102	257052995		arCOG00535	46
	1951057..1951458	-	133	257052994		arCOG04721	7
	1949782..1950144	-	120	257052993
	1949208..1949720	+	170	257052992		arCOG01744	1
	#	222478868	Halorubrum_lacusprofundi_ATCC_49239	NC_012029
	447891..448550	-	219	222478865		arCOG04311	6
	448560..449255	-	231	222478866		arCOG00040	1
	449601..451088	+	495	222478867		arCOG01718	1
	451096..451314	+	72	222478868		arCOG00535	46
	451311..451799	+	162	222478869		arCOG04721	7
	451847..452656	+	269	222478870		arCOG00079	1
	452921..454195	-	424	222478871		arCOG00683	1
	#	222479689	Halorubrum_lacusprofundi_ATCC_49239	NC_012029
	1279044..1279889	+	281	222479692		arCOG00451	1
	1277620..1279044	+	474	222479691		arCOG00009	2
	1276666..1277529	+	287	222479690		arCOG01676	12
	1276173..1276436	-	87	222479689		arCOG00536	85
	1275125..1276144	+	339	222479688		arCOG01430	2
	1274676..1275026	-	116	222479687		arCOG02062	2
	1274338..1274673	-	111	222479686		arCOG02021	1
	#	222479962	Halorubrum_lacusprofundi_ATCC_49239	NC_012029
	1565131..1566129	-	332	222479966		arCOG00318	2
	1564370..1565134	-	254	222479965
	1563950..1564333	-	127	222479964		arCOG06307	3
	1563594..1563881	-	95	222479963		arCOG00536	85
	1563247..1563597	-	116	222479962		arCOG06308	3
	1562804..1563247	-	147	222479961		arCOG06309	3
	1562030..1562749	-	239	222479960		arCOG00235	1
	1560335..1561555	+	406	222479959		arCOG06418	1
	#	222480314	Halorubrum_lacusprofundi_ATCC_49239	NC_012029
	1901513..1902070	+	185	222480311		arCOG04453	2
	1902175..1903485	+	436	222480312		arCOG02881	1
	1903522..1905813	-	763	222480313		arCOG04703	1
	1905920..1906417	+	165	222480314		arCOG00539	3
	1906566..1907762	-	398	222480315		arCOG03914	1
	1907926..1910364	-	812	222480316		arCOG00009	2
	1910483..1911037	+	184	222480317		arCOG01141	1
	#	222480407	Halorubrum_lacusprofundi_ATCC_49239	NC_012029
	1987356..1988555	-	399	222480404		arCOG01958	4
	1988704..1989972	+	422	222480405		arCOG07570	4
	1989969..1991336	+	455	222480406		arCOG07570	4
	1991360..1991644	+	94	222480407		arCOG00536	85
	1991696..1992733	+	345	222480408		arCOG04142	1
	1992852..1993181	+	109	222480409		arCOG00579	1
	1993410..1994615	+	401	222480410		arCOG02267	1
	#	124026993	Hyperthermus_butylicus	NC_008818
	80374..82152	+	592	124026990		arCOG01937	1
	82108..82773	-	221	124026991		arCOG00905	2
	82882..83724	+	280	124026992		arCOG01324	4
	83752..83967	+	71	124026993		arCOG00535	46
	83933..84958	+	341	124026994		arCOG00042	15
	84968..86197	+	409	124026995		arCOG04025	1
	86194..87045	-	283	124026996		arCOG00262	1
	#	124027033	Hyperthermus_butylicus	NC_008818
	120175..120813	-	212	124027036		arCOG01891	2
	119456..120220	-	254	124027035		arCOG00952	1
	118095..118520	+	141	124027034
	116957..117235	-	92	124027033		arCOG00536	85
	116740..116952	+	70	124027032
	115453..116640	-	395	124027031		arCOG04127	1
	113934..115199	-	421	124027030		arCOG00216	7
	#	124027477	Hyperthermus_butylicus	NC_008818
	567093..567803	-	236	124027480		arCOG02291	1
	565873..567096	+	407	124027479		arCOG00467	1
	561787..562170	-	127	124027478
	560776..560982	-	68	124027477		arCOG00535	46
	559749..560744	-	331	124027476		arCOG00042	15
	558624..559634	+	336	124027475		arCOG00773	1
	557802..558263	-	153	124027474		arCOG00299	1
	#	124027886	Hyperthermus_butylicus	NC_008818
	1029819..1030253	+	144	124027889		arCOG07465	1
	1029316..1029651	-	111	124027888		arCOG04231	2
	1028092..1028799	-	235	124027887		arCOG00288	1
	1027677..1027964	-	95	124027886		arCOG00536	85
	1026990..1027568	-	192	124027885		arCOG02008	1
	1026623..1027000	-	125	124027884
	1025904..1026569	-	221	124027883		arCOG04128	1
	#	124027961	Hyperthermus_butylicus	NC_008818
	1108691..1109620	-	309	124027964		arCOG00899	1
	1107495..1108742	-	415	124027963		arCOG01403	2
	1106747..1107484	-	245	124027962		arCOG02876	1
	1105618..1105887	-	89	124027961		arCOG00536	85
	1104244..1105569	-	441	124027960		arCOG01358	1
	1103511..1104275	-	254	124027959		arCOG01122	1
	1103135..1103590	-	151	124027958		arCOG01120	1
	#	124028367	Hyperthermus_butylicus	NC_008818
	1531053..1531919	-	288	124028370		arCOG00584	1
	1530380..1531102	-	240	124028369		arCOG04115	5
	1529457..1530080	-	207	124028368
	1528732..1529397	-	221	124028367		arCOG00534	25
	1526982..1528436	-	484	124028366		arCOG04032	1
	1525951..1526877	+	308	124028365		arCOG01438	1
	1525537..1525929	+	130	124028364		arCOG00606	2
	#	156937055	Ignicoccus_hospitalis_KIN4_I	NC_009776
	226924..227223	-	99	156937058		arCOG00653	1
	226742..226927	+	61	156937057
	225241..226707	+	488	156937056		arCOG02093	1
	224474..225136	-	220	156937055		arCOG00534	25
	223694..224443	-	249	156937054		arCOG01150	2
	223186..223602	-	138	156937053
	222448..223149	+	233	156937052		arCOG04201	1
	#	156937613	Ignicoccus_hospitalis_KIN4_I	NC_009776
	734506..734787	-	93	156937616
	730149..730955	-	268	156937615		arCOG01982	1
	727174..727929	-	251	156937614
	726871..727137	-	88	156937613		arCOG00536	85
	726167..726808	-	213	156937612
	725116..726099	+	327	156937611		arCOG00048	2
	724239..725129	+	296	156937610		arCOG00996	1
	#	146303428	Metallosphaera_sedula_DSM_5348	NC_009440
	588046..589608	+	520	146303425		arCOG01562	1
	589595..590005	-	136	146303426		arCOG01928	1
	590002..590427	-	141	146303427		arCOG01927	1
	590521..591210	+	229	146303428		arCOG00534	25
	591207..592544	+	445	146303429		arCOG00020	5
	592541..593077	+	178	146303430		arCOG04311	6
	593115..593630	+	171	146303431		arCOG01711	5
	#	146304182	Metallosphaera_sedula_DSM_5348	NC_009440
	1385892..1387136	+	414	146304185		arCOG00666	2
	1384523..1385857	-	444	146304184		arCOG03278	1
	1382832..1384526	-	564	146304183		arCOG01420	1
	1382616..1382822	-	68	146304182		arCOG00535	46
	1381991..1382623	-	210	146304181		arCOG03852	3
	1380888..1381994	-	368	146304180		arCOG00758	3
	1380335..1380844	-	169	146304179		arCOG05998	3
	#	146305007	Metallosphaera_sedula_DSM_5348	NC_009440
	2160352..2162154	+	600	146305004		arCOG00187	4
	2162255..2163406	+	383	146305005		arCOG04180	3
	2163447..2163677	+	76	146305006		arCOG01885	4
	2163679..2163924	+	81	146305007		arCOG00540	3
	2163926..2164294	+	122	146305008		arCOG07188	3
	2164325..2165926	+	533	146305009		arCOG00286	3
	2165944..2167605	-	553	146305010		arCOG01257	3
	#	15679735	Methanobacterium_thermoautotrophicum	NC_000916
	1591215..1592000	-	261	15679732		arCOG01604	1
	1592087..1593661	+	524	15679733		arCOG01978	2
	1593888..1594700	+	270	15679734		arCOG00042	15
	1594717..1594929	+	70	15679735		arCOG00535	46
	1594940..1595800	+	286	15679736		arCOG04410	3
	1595827..1596279	+	150	15679737		arCOG01976	2
	1596284..1596874	+	196	15679738		arCOG02398	2
	#	148642612	Methanobrevibacter_smithii_ATCC_35061	NC_009515
	533457..534314	-	285	148642615		arCOG00441	1
	532286..533443	-	385	148642614		arCOG06502	1
	531360..532277	-	305	148642613		arCOG00042	15
	531152..531355	-	67	148642612		arCOG00535	46
	530285..531151	-	288	148642611		arCOG04410	3
	529815..530276	-	153	148642610		arCOG01976	2
	529194..529805	-	203	148642609		arCOG02398	2
	#	91772430	Methanococcoides_burtonii_DSM_6242	NC_007955
	354138..354770	+	210	91772427		arCOG00970	1
	354873..356783	+	636	91772428		arCOG00543	1
	356787..357428	-	213	91772429		arCOG02293	1
	357690..357902	+	70	91772430		arCOG00535	46
	357982..358356	-	124	91772431		arCOG04377	5
	358667..359659	-	330	91772432		arCOG00494	1
	360103..360810	+	235	91772433		arCOG02358	1
	#	91773385	Methanococcoides_burtonii_DSM_6242	NC_007955
	1497213..1498415	+	400	91773382		arCOG04430	1
	1498412..1498774	+	120	91773383		arCOG04966	1
	1498777..1499328	+	183	91773384		arCOG01703	1
	1499791..1500129	+	112	91773385		arCOG00536	85
	1500162..1500539	+	125	91773386		arCOG04701	7
	1500928..1501236	+	102	91773387		arCOG04967	1
	1501239..1501499	-	86	91773388		arCOG01346	1
	#	134045266	Methanococcus_maripaludis_C5	NC_009135
	188994..189230	-	78	134045263		arCOG04258	3
	189483..191024	+	513	134045264		arCOG00620	3
	191038..191436	+	132	134045265		arCOG02460	3
	191485..191739	+	84	134045266		arCOG00536	85
	191754..192689	+	311	134045267		arCOG00042	15
	192708..193388	-	226	134045268		arCOG01854	3
	193403..194554	-	383	134045269		arCOG00038	3
	#	134045956	Methanococcus_maripaludis_C5	NC_009135
	903790..903987	-	65	134045959
	903266..903793	-	175	134045958		arCOG07960	1
	901034..902026	-	330	134045957		arCOG04465	3
	900782..900976	-	64	134045956		arCOG00535	46
	900155..900706	-	183	134045955		arCOG04904	3
	899813..900079	+	88	134045954		arCOG09689	2
	899448..899720	+	90	134045953		arCOG04941	3
	#	45358218	Methanococcus_maripaludis_S2	NC_005791
	644170..644622	+	150	45358215
	644644..645609	-	321	45358216		arCOG02191	2
	645729..646721	+	330	45358217		arCOG04465	3
	646779..646973	+	64	45358218		arCOG00535	46
	647049..647600	+	183	45358219		arCOG04904	3
	647675..647947	-	90	45358220		arCOG04941	3
	648045..648938	-	297	45358221		arCOG00956	1
	#	45358920	Methanococcus_maripaludis_S2	NC_005791
	1339035..1339271	+	78	45358923		arCOG04258	3
	1337240..1338781	-	513	45358922		arCOG00620	3
	1336828..1337226	-	132	45358921		arCOG02460	3
	1336529..1336783	-	84	45358920		arCOG00536	85
	1335578..1336522	-	314	45358919		arCOG00042	15
	1334880..1335560	+	226	45358918		arCOG01854	3
	1333713..1334864	+	383	45358917		arCOG00038	3
	#	150399418	Methanococcus_vannielii_SB	NC_009634
	719161..719397	+	78	150399421		arCOG04258	3
	717347..718888	-	513	150399420		arCOG00620	3
	716933..717331	-	132	150399419		arCOG02460	3
	716636..716890	-	84	150399418		arCOG00536	85
	715694..716620	-	308	150399417		arCOG00042	15
	714715..715395	+	226	150399416		arCOG01854	3
	713549..714706	+	385	150399415		arCOG00038	3
	#	150400275	Methanococcus_vannielii_SB	NC_009634
	1554339..1555304	+	321	150400278		arCOG02191	2
	1553468..1554145	+	225	150400277
	1552125..1553117	-	330	150400276		arCOG04465	3
	1551886..1552080	-	64	150400275		arCOG00535	46
	1551224..1551775	-	183	150400274		arCOG04904	3
	1550206..1550382	+	58	150400273		arCOG09689	2
	1549749..1550021	+	90	150400272		arCOG04941	3
	#	124485016	Methanocorpusculum_labreanum_Z	NC_008942
	172604..175804	-	1066	124485013		arCOG00807	1
	176043..177818	+	591	124485014		arCOG00706	18
	177848..178606	+	252	124485015		arCOG01676	12
	178603..178881	+	92	124485016		arCOG00536	85
	179087..179269	+	60	124485017		arCOG03272	1
	179465..179953	+	162	124485018
	179955..180884	+	309	124485019		arCOG02826	1
	#	124485303	Methanocorpusculum_labreanum_Z	NC_008942
	451420..451740	-	106	124485300		arCOG03032	1
	451955..452866	-	303	124485301		arCOG02297	1
	452996..453439	+	147	124485302		arCOG00981	1
	453478..453756	+	92	124485303		arCOG00536	85
	453760..454158	+	132	124485304		arCOG00534	25
	454185..455312	-	375	124485305		arCOG01116	1
	455302..456288	-	328	124485306		arCOG01351	1
	960306..961649	+	447	124485787	-
	961640..962614	+	324	124485788	-
	962611..963318	+	235	124485789	-
	963318..963509	+	63	124485790	-	arCOG00535
	963510..964412	+	300	124485791	-	arCOG00042
	964448..965338	+	296	124485792	-
	965356..965907	-	183	124485793	-
	#	126178288	Methanoculleus_marisnigri_JR1	NC_009051
	320604..321032	-	142	126178291		arCOG02942	1
	320162..320599	-	145	126178290		arCOG00761	1
	318356..320155	+	599	126178289		arCOG00706	18
	317890..318168	-	92	126178288		arCOG00536	85
	316848..317750	-	300	126178287		arCOG00585	2
	316529..316846	-	105	126178286		arCOG03394	1
	315118..316446	+	442	126178285		arCOG01909	1
	#	126179282	Methanoculleus_marisnigri_JR1	NC_009051
	1321852..1322556	-	234	126179285		arCOG07618	1
	1320809..1321837	+	342	126179284		arCOG03320	1
	1319824..1320558	-	244	126179283		arCOG01676	12
	1319534..1319812	-	92	126179282		arCOG00536	85
	1319103..1319519	-	138	126179281		arCOG00534	25
	1317892..1319106	-	404	126179280		arCOG02882	2
	1317279..1317932	-	217	126179279		arCOG05002	2
	#	116753334	Methanosaeta_thermophila_PT	NC_008553
	4476..5105	-	209	116753331		arCOG00910	1
	5227..6981	-	584	116753332		arCOG00187	4
	6991..7410	-	139	116753333		arCOG02206	3
	8008..8286	+	92	116753334		arCOG00536	85
	8287..8682	+	131	116753335		arCOG00534	25
	8661..8978	+	105	116753336		arCOG04231	2
	9232..9699	+	155	116753337		arCOG02579	1
	#	116754290	Methanosaeta_thermophila_PT	NC_008553
	1069371..1070528	-	385	116754293		arCOG01347	1
	1068416..1069267	+	283	116754292		arCOG04463	1
	1067641..1067790	-	49	116754291
	1067426..1067635	-	69	116754290		arCOG00535	46
	1067035..1067451	+	138	116754289		arCOG04377	5
	1065979..1066731	-	250	116754288		arCOG05014	1
	1064607..1065929	-	440	116754287		arCOG00333	1
	#	20090565	Methanosarcina_acetivorans	NC_003552
	2057993..2058400	-	135	20090568		arCOG06737	1
	2056707..2057468	-	253	20090567		arCOG04376	1
	2054615..2056561	-	648	20090566		arCOG00706	18
	2054261..2054545	-	94	20090565		arCOG00536	85
	2052881..2054050	+	389	20090564		arCOG01133	1
	2051782..2052249	+	155	20090563		arCOG04847	1
	2050465..2051430	+	321	20090562		arCOG02675	1
	#	20091575	Methanosarcina_acetivorans	NC_003552
	3436511..3436714	-	67	20091578		arCOG02740	1
	3435598..3436050	-	150	20091577		arCOG03468	1
	3435024..3435461	-	145	20091576		arCOG03572	2
	3434592..3434825	-	77	20091575		arCOG00535	46
	3432431..3433204	+	257	20091574		arCOG00570	6
	3431382..3431837	-	151	20091573		arCOG00289	1
	3430549..3431355	+	268	20091572
	#	20091769	Methanosarcina_acetivorans	NC_003552
	3680516..3680788	-	90	20091766		arCOG02752	1
	3681730..3682422	+	230	20091767		arCOG02644	1
	3682508..3682963	+	151	20091768		arCOG03572	2
	3683199..3683432	+	77	20091769		arCOG00535	46
	3683666..3684331	-	221	20091770		arCOG02643	1
	3684547..3685464	+	305	20091771		arCOG03588	1
	3685529..3687121	+	530	20091772		arCOG00691	1
	#	20092115	Methanosarcina_acetivorans	NC_003552
	4068949..4070208	+	419	20092112		arCOG01434	3
	4070349..4071512	+	387	20092113		arCOG01614	2
	4072252..4073568	-	438	20092114		arCOG00621	3
	4075459..4075671	+	70	20092115		arCOG00535	46
	4075887..4076225	-	112	20092116
	4076285..4076704	-	139	20092117		arCOG04377	5
	4077299..4077520	-	73	20092118
	#	20092879	Methanosarcina_acetivorans	NC_003552
	5006170..5007351	-	393	20092876		arCOG01953	3
	5007383..5008042	-	219	20092877		arCOG00607	3
	5008379..5010058	-	559	20092878		arCOG00562	3
	5010139..5010432	+	97	20092879		arCOG00536	85
	5010454..5011647	+	397	20092880		arCOG00216	7
	5011792..5012181	+	129	20092881		arCOG04701	7
	5012218..5012553	+	111	20092882		arCOG04701	7
	#	73668043	Methanosarcina_barkeri_fusaro	NC_007355
	595349..596518	+	389	73668046		arCOG01953	3
	594471..595094	+	207	73668045		arCOG00607	3
	592608..594260	+	550	73668044		arCOG00562	3
	592235..592528	-	97	73668043		arCOG00536	85
	591021..592214	-	397	73668042		arCOG00216	7
	590198..590578	-	126	73668041		arCOG04701	7
	589825..590193	-	122	73668040		arCOG04701	7
	#	73670982	Methanosarcina_barkeri_fusaro	NC_007355
	4547452..4549440	+	662	73670979		arCOG00368	1
	4549741..4551057	-	438	73670980		arCOG00621	3
	4551177..4551944	-	255	73670981		arCOG00504	2
	4553840..4554052	+	70	73670982		arCOG00535	46
	4554999..4555397	-	132	73670983		arCOG04377	5
	4556236..4558053	-	605	73670984		arCOG00188	1
	4558139..4559002	+	287	73670985		arCOG02250	1
	#	21226239	Methanosarcina_mazei	NC_003901
	166296..167453	+	385	21226236		arCOG01614	2
	167522..168838	-	438	21226237		arCOG00621	3
	169165..169773	-	202	21226238		arCOG00504	2
	171646..171858	+	70	21226239		arCOG00535	46
	172681..173136	-	151	21226240		arCOG04377	5
	174138..175199	-	353	21226241		arCOG00270	1
	175260..176249	-	329	21226242		arCOG06807	1
	#	21226933	Methanosarcina_mazei	NC_003901
	984394..985539	+	381	21226936		arCOG01953	3
	983548..984144	+	198	21226935		arCOG00607	3
	981722..983308	+	528	21226934		arCOG00562	3
	981348..981641	-	97	21226933		arCOG00536	85
	980136..981326	-	396	21226932		arCOG00216	7
	979617..979997	-	126	21226931		arCOG04701	7
	979245..979613	-	122	21226930		arCOG04701	7
	#	21228746	Methanosarcina_mazei	NC_003901
	3161691..3162995	-	434	21228749		arCOG04931	1
	3158469..3161120	-	883	21228748		arCOG02352	1
	3156303..3158129	-	608	21228747		arCOG00706	18
	3156001..3156285	-	94	21228746		arCOG00536	85
	3155266..3155847	-	193	21228745		arCOG01945	1
	3154140..3155084	+	314	21228744		arCOG01568	2
	3153400..3154143	+	247	21228743		arCOG01766	2
	#	84489151	Methanosphaera_stadtmanae	NC_007681
	394458..396041	-	527	84489154		arCOG01978	2
	393130..394083	+	317	84489153		arCOG06885	1
	391058..392017	-	319	84489152		arCOG00042	15
	390854..391054	-	66	84489151		arCOG00535	46
	389662..390831	+	389	84489150		arCOG00027	1
	387076..389373	+	765	84489149		arCOG01111	2
	386428..386913	+	161	84489148		arCOG04113	1
	#	88601825	Methanospirillum_hungatei_JF-1	NC_007796
	603982..605202	-	406	88601828		arCOG02882	2
	603387..604028	-	213	88601827		arCOG05002	2
	602644..603390	-	248	88601826		arCOG01676	12
	602372..602647	-	91	88601825		arCOG00536	85
	601962..602369	-	135	88601824		arCOG00534	25
	600824..601753	+	309	88601823		arCOG00464	1
	599549..600472	-	307	88601822		arCOG00229	1
	#	88603453	Methanospirillum_hungatei_JF-1	NC_007796
	2473553..2474317	+	254	88603450		arCOG04358	3
	2474324..2475322	-	332	88603451		arCOG01803	2
	2475423..2475674	+	83	88603452
	2475808..2476086	+	92	88603453		arCOG00536	85
	2476087..2476485	+	132	88603454		arCOG00534	25
	2476469..2477641	+	390	88603455		arCOG00065	4
	2477626..2477958	+	110	88603456
	#	76801103	Natronomonas_pharaonis	NC_007426
	447165..447515	-	116	76801100
	447639..449399	-	586	76801101		arCOG00770	1
	449469..450446	-	325	76801102		arCOG00469	5
	450547..450747	+	66	76801103		arCOG00535	46
	450744..451100	+	118	76801104		arCOG04721	7
	451104..451886	-	260	76801105		arCOG04309	2
	451886..452407	-	173	76801106		arCOG00972	1
	#	76801420	Natronomonas_pharaonis	NC_007426
	753986..755101	-	371	76801423		arCOG00938	10
	753614..753922	-	102	76801422		arCOG06266	1
	752415..753617	-	400	76801421		arCOG00938	10
	751921..752358	-	145	76801420		arCOG00539	3
	751198..751827	-	209	76801419		arCOG02280	2
	750695..751201	+	168	76801418		arCOG00532	1
	750260..750694	+	144	76801417		arCOG00264	1
	#	76801892	Natronomonas_pharaonis	NC_007426
	1212546..1214303	-	585	76801896		arCOG00990	1
	1212198..1212512	-	104	76801895
	1211773..1212159	-	128	76801894		arCOG06307	3
	1211469..1211750	-	93	76801893		arCOG00536	85
	1211214..1211468	-	84	76801892		arCOG06308	3
	1210840..1211214	-	124	76801891		arCOG06309	3
	1209955..1210854	+	299	76801890		arCOG00845	5
	1208711..1209955	+	414	76801889		arCOG01924	5
	#	76802608	Natronomonas_pharaonis	NC_007426
	1924255..1924752	-	165	76802611		arCOG02921	1
	1923586..1924173	-	195	76802610		arCOG00905	2
	1922706..1923317	-	203	76802609		arCOG03101	1
	1922332..1922625	-	97	76802608		arCOG00536	85
	1921301..1922335	-	344	76802607		arCOG00498	4
	1920720..1921304	-	194	76802606
	1919604..1920587	+	327	76802605		arCOG00639	1
	#	76803138	Natronomonas_pharaonis	NC_007426
	2437934..2439709	-	591	76803141		arCOG00280	1
	2437448..2437867	-	139	76803140		arCOG02053	1
	2437026..2437445	+	139	76803139		arCOG07770	1
	2436689..2436967	-	92	76803138		arCOG00536	85
	2435518..2436624	-	368	76803137		arCOG07571	1
	2433568..2435508	+	646	76803136		arCOG00706	18
	2433079..2433447	-	122	76803135
	#	161528937	Nitrosopumilus_maritimus_SCM1	NC_010085
	1304454..1304690	+	78	161528940		arCOG02144	1
	1303617..1304435	-	272	161528939		arCOG00891	1
	1303197..1303586	-	129	161528938		arCOG01885	4
	1302382..1303155	-	257	161528937		arCOG00536	85
	1301869..1302390	+	173	161528936		arCOG00084	1
	1301276..1301872	+	198	161528935		arCOG01952	1
	1300835..1301122	+	95	161528934		arCOG01055	1
	#	161529056	Nitrosopumilus_maritimus_SCM1	NC_010085
	1420539..1420865	-	108	161529059		arCOG02676	1
	1419947..1420534	+	195	161529058		arCOG08828	1
	1418527..1419741	-	404	161529057		arCOG01434	3
	1417196..1418527	-	443	161529056		arCOG00536	85
	1411775..1416979	-	1734	161529055		arCOG08647	1
	1410659..1411663	-	334	161529054		arCOG08035	1
	1406818..1410627	-	1269	161529053		arCOG00704	1
	#	48477609	Picrophilus_torridus_DSM_9790	NC_005877
	559780..560106	+	108	48477606		arCOG04061	2
	560103..561386	+	427	48477607		arCOG04249	3
	561383..563356	-	657	48477608		arCOG01340	1
	563579..563773	+	64	48477609		arCOG00535	46
	563784..564437	-	217	48477610		arCOG02115	1
	564444..565679	-	411	48477611		arCOG01065	1
	566155..566577	+	140	48477612		arCOG00606	2
	#	48478128	Picrophilus_torridus_DSM_9790	NC_005877
	1072474..1072887	-	137	48478131		arCOG00534	25
	1071170..1072513	+	447	48478130		arCOG02686	1
	1070138..1071070	-	310	48478129		arCOG00930	2
	1069907..1070134	-	75	48478128		arCOG00536	85
	1069110..1069877	-	255	48478127		arCOG01586	1
	1067096..1069000	+	634	48478126		arCOG05200	1
	1065946..1067022	-	358	48478125		arCOG01378	3
	#	18312133	Pyrobaculum_aerophilum	NC_003364
	401182..401976	-	264	18312130		arCOG00446	5
	401981..402271	-	96	18312131		arCOG01984	5
	402268..403542	-	424	18312132		arCOG00570	6
	403769..404458	+	229	18312133		arCOG00534	25
	404439..404825	-	128	18312134		arCOG05449	5
	404887..405663	+	258	18312135		arCOG01171	4
	405821..406195	+	124	18312136		arCOG07000	4
	#	18313032	Pyrobaculum_aerophilum	NC_003364
	1186735..1186914	+		18313035		arCOG05433	1
	1186311..1186538	+	75	18313034		arCOG00349	3
	1185828..1186274	+	148	18313033		arCOG02724	4
	1185513..1185785	-	90	18313032		arCOG00537	4
	1185010..1185516	+	168	18313031		arCOG05553	3
	1184387..1184917	-	176	18313030		arCOG04048	3
	1183777..1184349	+	190	18313029		arCOG09790	1
	#	18313123	Pyrobaculum_aerophilum	NC_003364
	1261955..1262848	+	297	18313126		arCOG04155	4
	1261471..1261851	-	126	18313125		arCOG02172	4
	1261160..1261300	+	46	18313124
	1260733..1261014	-	93	18313123		arCOG00536	85
	1260314..1260736	+	140	18313122		arCOG02018	4
	1260123..1260284	-	53	18313121		arCOG01009	3
	1259265..1260131	+	288	18313120		arCOG04407	4
	#	18313447	Pyrobaculum_aerophilum	NC_003364
	1537172..1537783	-	203	18313444
	1537780..1539384	-	534	18313445		arCOG02055	1
	1539494..1540360	+	288	18313446		arCOG05628	1
	1540457..1540723	+	88	18313447		arCOG00536	85
	1540714..1541409	+	231	18313448		arCOG02019	2
	1541596..1541847	+	83	18313449		arCOG03711	1
	1542038..1543165	-	375	18313450		arCOG00106	1
	#	18314025	Pyrobaculum_aerophilum	NC_003364
	2017200..2018717	+	505	18314022		arCOG00085	1
	2018908..2020299	+	463	18314023		arCOG04053	1
	2020895..2021095	-	66	18314024		arCOG09780	1
	2021219..2021503	+	94	18314025		arCOG00536	85
	2021500..2022444	-	314	18314026		arCOG00498	4
	2022708..2023427	+	239	18314027		arCOG04115	5
	2023407..2024258	-	283	18314028		arCOG04204	2
	#	145592561	Pyrobaculum_arsenaticum_DSM_13514	NC_009376
	2119125..2119919	+	264	145592564		arCOG00446	5
	2118832..2119122	+	96	145592563		arCOG01984	5
	2117561..2118835	+	424	145592562		arCOG00570	6
	2116679..2117365	-	228	145592561		arCOG00534	25
	2116073..2116513	+	146	145592560		arCOG05449	5
	2115295..2116071	-	258	145592559		arCOG01171	4
	2114777..2115064	-	95	145592558		arCOG07000	4
	#	126458782	Pyrobaculum_calidifontis_JCM_11548	NC_009073
	147598..148722	-	374	126458779		arCOG04237	1
	148724..150673	-	649	126458780		arCOG01529	1
	150788..151234	-	148	126458781		arCOG01992	1
	151289..151573	+	94	126458782		arCOG00536	85
	151570..152514	-	314	126458783		arCOG00498	4
	152539..153228	+	229	126458784		arCOG04115	5
	153208..154056	-	282	126458785		arCOG04204	2
	#	126459632	Pyrobaculum_calidifontis_JCM_11548	NC_009073
	956748..957386	-	212	126459629		arCOG01158	2
	957387..957623	-	78	126459630		arCOG00349	3
	957703..958164	-	153	126459631		arCOG02724	4
	958191..958463	+	90	126459632		arCOG00537	4
	958460..958960	-	166	126459633		arCOG05553	3
	959061..959591	+	176	126459634		arCOG04048	3
	959650..960222	+	190	126459635		arCOG07069	1
	#	126459675	Pyrobaculum_calidifontis_JCM_11548	NC_009073
	1003654..1004616	+	320	126459678		arCOG04321	3
	1002735..1003631	+	298	126459677		arCOG04155	4
	1002308..1002691	-	127	126459676		arCOG02172	4
	1001991..1002269	-	92	126459675		arCOG00536	85
	1001573..1002016	+	147	126459674		arCOG02018	4
	1000707..1001573	+	288	126459673		arCOG04407	4
	999996..1000631	-	211	126459672		arCOG04406	1
	#	126460739	Pyrobaculum_calidifontis_JCM_11548	NC_009073
	1976714..1977508	-	264	126460736		arCOG00446	5
	1977513..1977803	-	96	126460737		arCOG01984	5
	1977800..1979074	-	424	126460738		arCOG00570	6
	1979103..1979849	+	248	126460739		arCOG00534	25
	1979830..1980210	-	126	126460740		arCOG05449	5
	1980248..1981168	-	306	126460741		arCOG00585	2
	1981203..1981796	-	197	126460742		arCOG01997	1
	#	119872163	Pyrobaculum_islandicum_DSM_4184	NC_008701
	590909..591703	-	264	119872160		arCOG00446	5
	591708..591998	-	96	119872161		arCOG01984	5
	591995..593269	-	424	119872162		arCOG00570	6
	593374..594063	+	229	119872163		arCOG00534	25
	594044..594427	-	127	119872164		arCOG05449	5
	594547..595323	+	258	119872165		arCOG01171	4
	595561..595938	+	125	119872166		arCOG07000	4
	#	119872459	Pyrobaculum_islandicum_DSM_4184	NC_008701
	840182..841147	-	321	119872456		arCOG04321	3
	841149..842042	-	297	119872457		arCOG04155	4
	842089..842469	+	126	119872458		arCOG02172	4
	842498..842779	+	93	119872459		arCOG00536	85
	842754..843194	-	146	119872460		arCOG02018	4
	843226..843378	+	50	119872461		arCOG01009	3
	843375..844241	-	288	119872462		arCOG04407	4
	#	14521166	Pyrococcus_abyssi	NC_000868
	922448..923689	+	413	14521163		arCOG00666	2
	923751..925067	+	438	14521164		arCOG00406	1
	925189..927012	+	607	14521165		arCOG00706	18
	927046..927300	+	84	14521166		arCOG00536	85
	927301..928422	+	373	14521167		arCOG00938	10
	928419..928730	+	103	14521168		arCOG05805	1
	928713..929552	-	279	14521169		arCOG04453	2
	#	33356787	Pyrococcus_abyssi	NC_000868
	1376626..1377513	-	295	14521622		arCOG01001	3
	1376190..1376624	-	144	14521621		arCOG00463	1
	1374851..1376059	-	402	14521620		arCOG00216	7
	1374580..1374864	-	94	33356787		arCOG00536	85
	1374182..1374583	+	133	14521618		arCOG04214	2
	1372667..1373959	+	430	14521617		arCOG05844	2
	1372000..1372608	+	202	14521616		arCOG02433	1
	#	18976717	Pyrococcus_furiosus	NC_003413
	361528..362229	-	233	18976720		arCOG02134	1
	360431..361408	+	325	18976719		arCOG05849	1
	358419..360236	-	605	18976718		arCOG00706	18
	358122..358370	-	82	18976717		arCOG00536	85
	356987..358120	-	377	18976716		arCOG00938	10
	355681..356946	-	421	18976715		arCOG04137	1
	354894..355643	-	249	33359470		arCOG05852	1
	#	18976915	Pyrococcus_furiosus	NC_003413
	559431..560165	+	244	18976912		arCOG01883	1
	560366..561253	+	295	18976913		arCOG01001	3
	561410..562615	+	401	18976914		arCOG00216	7
	562627..562899	+	90	18976915		arCOG00536	85
	562896..563297	-	133	18976916		arCOG04214	2
	563290..563583	-	97	18976917		arCOG07104	1
	563543..564835	-	430	18976918		arCOG05844	2
	#	33359535	Pyrococcus_furiosus	NC_003413
	1012727..1014019	+	430	18977430		arCOG00673	1
	1014012..1015187	+	391	18977431		arCOG05015	1
	1015156..1015779	-	207	18977432		arCOG04265	1
	1015839..1016054	+	71	33359535		arCOG00535	46
	1016146..1016418	+	90	18977434		arCOG01641	3
	1016450..1017484	+	344	18977435		arCOG04112	2
	1017447..1017848	+	133	18977436		arCOG05821	1
	#	18977854	Pyrococcus_furiosus	NC_003413
	1382919..1383440	+	173	18977851		arCOG01502	2
	1383451..1385199	+	582	18977852		arCOG00709	3
	1385396..1385827	+	143	18977853		arCOG03686	3
	1385861..1386082	+	73	18977854		arCOG00535	46
	1386483..1387211	+	242	18977855
	1387381..1388070	-	229	18977856		arCOG01150	2
	1388279..1388575	+	98	18977857		arCOG01224	1
	#	18977977	Pyrococcus_furiosus	NC_003413
	1499439..1499843	-	134	18977980		arCOG05763	2
	1497925..1499436	+	503	18977979		arCOG02013	2
	1497260..1497907	+	215	18977978		arCOG00895	3
	1496972..1497211	-	79	18977977		arCOG00538	4
	1496502..1496981	-	159	18977976		arCOG05097	2
	1495219..1496502	-	427	18977975		arCOG01954	2
	1493675..1494937	-	420	18977974		arCOG01352	2
	#	14591747	Pyrococcus_horikoshii	NC_000961
	1007011..1007445	+	144	14590940		arCOG04227	1
	1006546..1007001	+	151	14590939		arCOG07096	1
	1005650..1006549	+	299	14590938		arCOG04084	1
	1005389..1005592	-	67	14591747		arCOG00535	46
	1005036..1005293	-	85	33359361		arCOG01641	3
	1005003..1005350	+	115	14590937		arCOG07701	1
	1003976..1005004	-	342	14590936		arCOG04112	2
	#	33359416	Pyrococcus_horikoshii	NC_000961
	1418005..1418589	-	194	14591376		arCOG05763	2
	1416497..1418008	+	503	14591375		arCOG02013	2
	1415837..1416484	+	215	14591374		arCOG00895	3
	1415561..1415788	-	75	33359416		arCOG00538	4
	1415046..1415564	-	172	14591373		arCOG05097	2
	1413799..1415076	-	425	14591372		arCOG01954	2
	1412255..1413523	-	422	14591371		arCOG01352	2
	#	126465328	Staphylothermus_marinus_F1	NC_009033
	438780..439502	+	240	126465331		arCOG00974	1
	437315..438490	-	391	126465330		arCOG01414	1
	436717..437295	-	192	126465329		arCOG04225	1
	436467..436733	-	88	126465328		arCOG00536	85
	435770..436318	-	182	126465327		arCOG00475	1
	434626..435612	+	328	126465326		arCOG01876	1
	433858..434529	-	223	126465325		arCOG02028	1
	#	126465571	Staphylothermus_marinus_F1	NC_009033
	678610..679011	+	133	126465574
	676581..678473	+	630	126465573		arCOG00706	18
	675254..676378	-	374	126465572		arCOG00938	10
	674976..675257	-	93	126465571		arCOG00536	85
	673916..674845	-	309	126465570		arCOG00271	2
	672369..673793	-	474	126465569		arCOG01356	2
	670849..672369	-	506	126465568		arCOG00940	1
	#	126465688	Staphylothermus_marinus_F1	NC_009033
	785014..785154	-	46	126465685
	785264..785737	-	157	126465686		arCOG01766	2
	785859..786074	+	71	126465687
	786094..786363	+	89	126465688		arCOG00536	85
	786370..787110	-	246	126465689		arCOG01676	12
	787168..787968	-	266	126465690		arCOG00350	2
	787971..788555	-	194	126465691		arCOG01038	2
	#	126466483	Staphylothermus_marinus_F1	NC_009033
	1566806..1567624	-	272	126466480		arCOG02265	1
	1567748..1569241	-	497	126466481		arCOG04247	2
	1569487..1569615	+	42	126466482		arCOG02217	1
	1570273..1570479	+	68	126466483		arCOG00535	46
	2..994	+	330	126464914		arCOG00042	15
	1055..1699	+	214	126464915		arCOG02248	1
	1706..1996	+	96	126464916		arCOG03159	1
	#	70606476	Sulfolobus_acidocaldarius_DSM_639	NC_007181
	532970..534784	-	604	70606479		arCOG00187	4
	531780..532937	-	385	70606478		arCOG04180	3
	531486..531734	-	82	70606477		arCOG01885	4
	531229..531483	-	84	70606476		arCOG00540	3
	530841..531239	-	132	70606475		arCOG07188	3
	529180..530820	-	546	70606474		arCOG00286	3
	527522..529183	+	553	70606473		arCOG01257	3
	#	70606737	Sulfolobus_acidocaldarius_DSM_639	NC_007181
	759193..759951	-	252	70606734		arCOG04262	1
	759948..760697	-	249	70606735		arCOG04263	4
	760719..761144	-	141	70606736		arCOG05953	4
	761181..761888	+	235	70606737		arCOG00534	25
	761866..763209	+	447	70606738		arCOG00020	5
	763213..763746	+	177	70606739		arCOG04311	6
	763773..764294	+	173	70606740		arCOG01711	5
	#	70607385	Sulfolobus_acidocaldarius_DSM_639	NC_007181
	1406374..1406853	-	159	70607382		arCOG01713	1
	1406898..1407221	-	107	70607383
	1407297..1407878	-	193	70607384		arCOG04583	2
	1407917..1408123	+	68	70607385		arCOG00535	46
	1408125..1408796	+	223	70607386		arCOG03852	3
	1408793..1409896	+	367	70607387		arCOG00758	3
	1409903..1410424	+	173	70607388		arCOG05998	3
	#	238618682	Sulfolobus_islandicus_M_16_4	NC_012726
	179772..180521	+	249	238618685		arCOG04263	4
	177469..179724	-	751	238618684		arCOG07320	3
	177023..177478	+	151	238618683		arCOG05953	4
	176290..176985	-	231	238618682		arCOG00534	25
	174959..176329	-	456	238618681		arCOG00020	5
	174405..174941	-	178	238618680		arCOG04311	6
	173859..174377	-	172	238618679		arCOG01711	5
	#	15897228	Sulfolobus_solfataricus	NC_002754
	244748..246550	-	600	15897231		arCOG00187	4
	243568..244716	-	382	15897230		arCOG04180	3
	243318..243557	-	79	15897229		arCOG01885	4
	243065..243316	-	83	15897228		arCOG00540	3
	242664..243029	-	121	15897227		arCOG07188	3
	241015..242643	-	542	15897226		arCOG00286	3
	239345..241018	+	557	15897225		arCOG01257	3
	#	15899146	Sulfolobus_solfataricus	NC_002754
	2184160..2184975	+	271	15899149		arCOG04263	4
	2181923..2184178	-	751	15899148		arCOG07320	3
	2181477..2181932	+	151	15899147		arCOG05953	4
	2180744..2181439	-	231	15899146		arCOG00534	25
	2179413..2180783	-	456	15899145		arCOG00020	5
	2178847..2179395	-	182	15899144		arCOG04311	6
	2178312..2178830	-	172	15899143		arCOG01711	5
	#	15920744	Sulfolobus_tokodaii	NC_003106
	527260..528009	+	249	15920747		arCOG04263	4
	524938..527214	-	758	15920746		arCOG07320	3
	524522..524941	+	139	15920745		arCOG05953	4
	523777..524487	-	236	15920744		arCOG00534	25
	522453..523799	-	448	15920743		arCOG00020	5
	521893..522432	-	179	15920742		arCOG04311	6
	521352..521876	-	174	15920741		arCOG01711	5
	#	15921923	Sulfolobus_tokodaii	NC_003106
	1617601..1618239	+	212	15921920		arCOG03658	1
	1618241..1618825	-	194	15921921		arCOG04583	2
	1618681..1619880	+	399	15921922		arCOG00636	1
	1619911..1620117	+	68	15921923		arCOG00535	46
	1620110..1620784	+	224	15921924		arCOG03852	3
	1620952..1621899	+	315	15921925		arCOG00758	3
	1621915..1622436	+	173	15921926		arCOG05998	3
	#	240102133	Thermococcus_gammatolerans_EJ3	NC_012804
	65424..66497	+	357	240102130		arCOG01459	2
	66535..67299	+	254	240102131		arCOG00069	1
	67421..67648	+	75	240102132		arCOG01641	3
	67744..68010	+	88	240102133		arCOG00536	85
	68011..69327	-	438	240102134		arCOG05839	2
	69342..70634	+	430	240102135		arCOG01169	1
	70647..71288	+	213	240102136
	#	240102862	Thermococcus_gammatolerans_EJ3	NC_012804
	758210..758920	+	236	240102859		arCOG04115	5
	758917..759192	-	91	240102860		arCOG04341	1
	759090..759350	-	86	240102861		arCOG04208	1
	759474..759686	+	70	240102862		arCOG00535	46
	759622..760017	+	131	240102863		arCOG06659	1
	760014..760604	+	196	240102864		arCOG01615	1
	760677..760892	+	71	240102865
	#	240103969	Thermococcus_gammatolerans_EJ3	NC_012804
	1840702..1841820	+	372	240103972		arCOG01378	3
	1839377..1840627	+	416	240103971		arCOG04269	2
	1837354..1839171	-	605	240103970		arCOG00706	18
	1837035..1837286	-	83	240103969		arCOG00536	85
	1835888..1837033	-	381	240103968		arCOG00938	10
	1834446..1835657	+	403	240103967		arCOG00558	1
	1832931..1833791	-	286	240103966		arCOG04410	3
	#	212223374	Thermococcus_onnurineus_NA1	NC_011529
	205090..205425	-	111	212223371		arCOG03403	1
	205422..205622	-	66	212223372
	205689..206954	-	421	212223373		arCOG04269	2
	207515..207718	+	67	212223374		arCOG00535	46
	207885..209315	+	476	212223375		arCOG10097	1
	209322..210239	+	305	212223376		arCOG10107	1
	210287..211486	-	399	212223377		arCOG01131	2
	#	212223899	Thermococcus_onnurineus_NA1	NC_011529
	695654..695989	-	111	212223896		arCOG05742	1
	696117..696956	+	279	212223897		arCOG10124	1
	697357..699222	+	621	212223898		arCOG00707	5
	699287..699517	+	76	212223899		arCOG00538	4
	699796..700104	-	102	212223900		arCOG01758	1
	700151..701437	-	428	212223901		arCOG01561	1
	701688..702080	-	130	212223902		arCOG03166	1
	#	212223928	Thermococcus_onnurineus_NA1	NC_011529
	727480..728091	-	203	212223931		arCOG01239	1
	727050..727496	+	148	212223930		arCOG03772	1
	726320..726994	-	224	212223929		arCOG01046	1
	725994..726278	-	94	212223928		arCOG00536	85
	725713..725994	-	93	212223927		arCOG04373	1
	725041..725712	-	223	212223926		arCOG01773	1
	724641..724835	-	64	212223925		arCOG00622	1
	#	212224774	Thermococcus_onnurineus_NA1	NC_011529
	1483639..1485897	+	752	212224777		arCOG02174	1
	1483012..1483533	-	173	212224776		arCOG02795	2
	1482459..1482971	-	170	212224775		arCOG04106	2
	1482121..1482387	-	88	212224774		arCOG00536	85
	1481421..1482119	-	232	212224773		arCOG01676	12
	1480556..1481428	+	290	212224772		arCOG10029	1
	1480028..1480456	-	142	212224771		arCOG00534	25
	#	212224959	Thermococcus_onnurineus_NA1	NC_011529
	1677265..1678095	-	276	212224956		arCOG00271	2
	1678209..1678736	+	175	212224957		arCOG01502	2
	1678741..1680612	+	623	212224958		arCOG00709	3
	1680637..1680858	+	73	212224959		arCOG00535	46
	1680932..1681363	+	143	212224960		arCOG03686	3
	1681364..1681672	-	102	212224961		arCOG05842	2
	1681789..1683525	+	578	212224962		arCOG03282	2
	#	242398470	Thermococcus_sibiricus_MM_739	NC_012883
	453113..454978	+	621	242398467		arCOG00707	5
	455005..455208	-	67	242398468
	455420..455557	-	45	242398469
	455805..456035	+	76	242398470		arCOG00538	4
	456036..456686	-	216	242398471		arCOG00895	3
	456664..457317	-	217	242398472		arCOG00458	1
	457487..458332	+	281	242398473		arCOG04438	1
	#	242398989	Thermococcus_sibiricus_MM_739	NC_012883
	921771..923276	+	501	242398992		arCOG04247	2
	920315..921592	-	425	242398991		arCOG00670	1
	918330..920147	-	605	242398990		arCOG00706	18
	918046..918294	-	82	242398989		arCOG00536	85
	916927..918045	-	372	242398988		arCOG00938	10
	913791..915167	-	458	242398987		arCOG00915	2
	913296..913712	-	138	242398986		arCOG04426	1
	#	242399115	Thermococcus_sibiricus_MM_739	NC_012883
	1035118..1036998	+	626	242399112		arCOG00709	3
	1037025..1037501	+	158	242399113		arCOG03686	3
	1037544..1037870	+	108	242399114		arCOG07107	1
	1037854..1038075	+	73	242399115		arCOG00535	46
	1038072..1038356	-	94	242399116		arCOG05842	2
	1038412..1040211	+	599	242399117		arCOG03282	2
	1040208..1041557	-	449	242399118		arCOG04249	3
	#	242399406	Thermococcus_sibiricus_MM_739	NC_012883
	1277565..1278278	+	237	242399403		arCOG00031	1
	1278305..1278655	+	116	242399404		arCOG08611	1
	1278644..1279099	-	151	242399405		arCOG01580	2
	1279367..1279594	+	75	242399406		arCOG00535	46
	1279569..1279691	-	40	242399407
	1279688..1280926	-	412	242399408		arCOG01131	2
	1281174..1282283	-	369	242399409		arCOG04428	1
	#	242399593	Thermococcus_sibiricus_MM_739	NC_012883
	1464279..1464791	-	170	242399595		arCOG03850	1
	1462317..1464155	-	612	242399594		arCOG00706	18
	1462028..1462300	-	90	242399593		arCOG00536	85
	1460770..1461957	-	395	242399592		arCOG05839	2
	1459631..1460719	+	362	242399591		arCOG03169	1
	1458975..1459409	+	144	242399590		arCOG02727	1
	#	242399599	Thermococcus_sibiricus_MM_739	NC_012883
	1465020..1466321	+	433	242399596		arCOG01004	2
	1466594..1467121	+	175	242399597
	1467322..1468368	+	348	242399598		arCOG01111	2
	1468384..1468674	+	96	242399599		arCOG00536	85
	1468886..1469704	+	272	242399600		arCOG02462	1
	1469887..1471806	+	639	242399601		arCOG00706	18
	1471803..1472285	+	160	242399602		arCOG01500	2
	#	242399827	Thermococcus_sibiricus_MM_739	NC_012883
	1667589..1669172	+	527	242399824		arCOG01356	2
	1669493..1669978	+	161	242399825		arCOG02795	2
	1670069..1670575	+	168	242399826		arCOG04106	2
	1670629..1670907	+	92	242399827		arCOG00536	85
	1670900..1671610	+	236	242399828		arCOG01676	12
	1671600..1672043	+	147	242399829		arCOG00534	25
	1672137..1673102	+	321	242399830		arCOG05729	1
	#	119719092	Thermofilum_pendens_Hrk_5	NC_008698
	152495..153514	+	339	119719095		arCOG01518	2
	150517..152373	-	618	119719094		arCOG00706	18
	149133..150500	+	455	119719093		arCOG02187	1
	148786..149121	-	111	119719092		arCOG00536	85
	148453..148782	-	109	119719091		arCOG00223	1
	147398..148321	-	307	119719090		arCOG00863	1
	146300..147322	-	340	119719089		arCOG02165	1
	#	119719232	Thermofilum_pendens_Hrk_5	NC_008698
	282269..284536	-	755	119719235		arCOG01187	1
	281250..282080	-	276	119719234		arCOG00067	1
	279985..281193	-	402	119719233		arCOG01107	1
	279719..279970	-	83	119719232		arCOG00536	85
	279252..279629	-	125	119719231		arCOG00534	25
	278816..279268	+	150	119719230		arCOG01530	3
	278271..278819	+	182	119719229		arCOG00214	1
	#	16081733	Thermoplasma_acidophilum	NC_002578
	676875..677717	-	280	16082545		arCOG03416	1
	678470..679903	-	477	16081731		arCOG03649	1
	680122..681738	+	538	16081732		arCOG04100	1
	681749..681991	+	80	16081733		arCOG00536	85
	682066..682914	+	282	16081734		arCOG05370	1
	682915..684216	-	433	16081735		arCOG01748	1
	684243..685460	-	405	16081736		arCOG00112	1
	#	16081944	Thermoplasma_acidophilum	NC_002578
	959496..960653	+	385	16081941		arCOG03573	1
	961319..962536	+	405	16081942		arCOG02937	1
	962736..963344	+	202	16081943		arCOG01870	2
	963644..963916	+	90	16081944		arCOG00536	85
	963950..965584	-	544	16081945		arCOG04120	1
	966009..967094	+	361	16081946		arCOG01459	2
	967091..967921	+	276	16081947		arCOG04538	1
	#	16082053	Thermoplasma_acidophilum	NC_002578
	1085996..1087357	+	453	16082050		arCOG00874	1
	1087326..1088549	+	407	16082051		arCOG04356	2
	1088696..1089844	+	382	16082052		arCOG00082	2
	1089841..1090098	+	85	16082053		arCOG00536	85
	1090432..1091118	+	228	16082054		arCOG01981	2
	1091330..1091926	+	198	16082055		arCOG01368	2
	1091956..1093836	-	626	16082056		arCOG00217	2
	#	16082411	Thermoplasma_acidophilum	NC_002578
	1488873..1489754	-	293	16082408		arCOG01001	3
	1489751..1490383	-	210	16082409		arCOG03693	1
	1490707..1491465	+	252	16082410		arCOG00347	2
	1491462..1491665	+	67	16082411		arCOG00535	46
	1491774..1492355	-	193	16082412		arCOG01681	1
	1492526..1493170	+	214	16082413		arCOG02017	1
	1493259..1493792	+	177	16082414		arCOG03018	1
	#	13540947	Thermoplasma_volcanium	NC_002689
	118145..118858	-	237	13540944		arCOG04342	1
	119105..120325	+	406	13540945		arCOG03433	1
	123780..124526	+	248	13540946		arCOG00347	2
	124519..124725	+	68	13540947		arCOG00535	46
	124714..126027	-	437	13540948		arCOG04249	3
	126024..126383	-	119	13540949		arCOG04061	2
	127036..127458	-	140	13540950		arCOG04548	1
	#	13541400	Thermoplasma_volcanium	NC_002689
	552135..553325	+	396	13541397		arCOG00216	7
	553331..555211	+	626	13541398		arCOG00217	2
	555376..556167	-	263	13541399		arCOG01368	2
	556254..556526	+	90	13541400		arCOG00536	85
	556601..557275	+	224	13541401		arCOG01981	2
	557379..558521	-	380	13541402		arCOG00082	2
	558589..559821	-	410	13541403		arCOG04356	2
	#	13541625	Thermoplasma_volcanium	NC_002689
	805714..806385	-	223	13541622		arCOG03031	1
	806423..807460	-	345	13541623		arCOG02201	1
	807623..808276	+	217	13541624		arCOG01870	2
	808305..808580	+	91	13541625		arCOG00536	85
	808604..810415	-	603	13541626		arCOG00706	18
	810543..811706	+	387	13541627		arCOG00070	1
	811696..812781	+	361	13541628		arCOG00601	1
	#	171185694	Thermoproteus_neutrophilus_V24Sta	NC_010525
	1114050..1114955	+	301	171185691		arCOG01276	1
	1114933..1115625	+	230	171185692		arCOG00926	1
	1115618..1116259	+	213	171185693		arCOG00924	1
	1116435..1116719	+	94	171185694		arCOG00536	85
	1116747..1117448	+	233	171185695		arCOG04115	5
	1117575..1118375	+	266	171185696		arCOG00498	4
	1118439..1118582	+	47	171185697
	#	171185745	Thermoproteus_neutrophilus_V24Sta	NC_010525
	1151014..1151640	-	208	171185742		arCOG01158	2
	1151637..1151864	-	75	171185743		arCOG00349	3
	1152096..1152548	-	150	171185744		arCOG02724	4
	1152588..1152860	+	90	171185745		arCOG00537	4
	1152857..1153339	-	160	171185746		arCOG05553	3
	1153420..1153950	+	176	171185747		arCOG04048	3
	1153947..1154786	-	279	171185748		arCOG01143	1
	#	171185791	Thermoproteus_neutrophilus_V24Sta	NC_010525
	1199332..1200297	+	321	171185794		arCOG04321	3
	1198430..1199332	+	300	171185793		arCOG04155	4
	1198019..1198399	-	126	171185792		arCOG02172	4
	1197701..1198003	-	100	171185791		arCOG00536	85
	1197246..1197686	+	146	171185790		arCOG02018	4
	1197077..1197229	-	50	171185789		arCOG01009	3
	1196129..1196995	+	288	171185788		arCOG04407	4
	#	171186442	Thermoproteus_neutrophilus_V24Sta	NC_010525
	1761028..1761828	-	266	171186439		arCOG00446	5
	1761825..1762115	-	96	171186440		arCOG01984	5
	1762112..1763392	-	426	171186441		arCOG00570	6
	1763453..1764139	+	228	171186442		arCOG00534	25
	1764228..1764611	-	127	171186443		arCOG05449	5
	1764699..1765475	+	258	171186444		arCOG01171	4
	1765547..1765963	+	138	171186445		arCOG07000	4
	#	147919653	uncultured_methanogenic_archaeon_RC-I	NC_009464
	968459..968923	+	154	147919650	110622003	arCOG04171	1
	968925..969338	+	137	147919651	110622002
	969800..970003	+	67	147919652	110622001
	970022..970237	+	71	147919653	110622000	arCOG00535	46
	970268..971449	+	393	147919654	110621999	arCOG00065	4
	971486..972379	-	297	147919655	110621998	arCOG08211	1
	973008..973643	+	211	147919656	110621997
	#	147919702	uncultured_methanogenic_archaeon_RC-I	NC_009464
	1010628..1010993	+	121	147919699	110621952	arCOG01078	1
	1011113..1012006	+	297	147919700	110621951	arCOG04172	1
	1012003..1013895	+	630	147919701	110621950	arCOG00707	5
	1013939..1014199	+	86	147919702	110621949	arCOG00536	85
	1014308..1015585	+	425	147919703	110621948	arCOG01403	2
	1015609..1017687	+	692	147919704	110621947	arCOG03287	1
	1017851..1018225	+	124	147919705	110621946
	#	147920099	uncultured_methanogenic_archaeon_RC-I	NC_009464
	1422050..1422427	-	125	147920102	110621535	arCOG02077	2
	1421059..1421988	-	309	147920101	110621536	arCOG01803	2
	1420240..1420983	-	247	147920100	110621537	arCOG01676	12
	1419942..1420217	-	91	147920099	110621538	arCOG00536	85
	1418818..1419627	-	269	147920098	110621539	arCOG03228	1
	1418120..1418821	-	233	147920097	110621540	arCOG01231	1
	1416964..1418127	-	387	147920096	110621541	arCOG00066	2
		41615302	Nanoarchaeum equitans Kin4-M
	459721..460506	+	261	41615299	-
	460503..461129	-	208	41615300	-	arCOG04176	1
	461181..461570	+	129	41615301	-	arCOG00419	1
	461563..461751	+	62	41615302	-	arCOG00535	46
	461845..462597	-	250	41615303	-	arCOG00971	1
	462603..463577	+	324	41615304	-	arCOG00042	15
	463542..464642	-	366	41615305	-	arCOG00048	2

## Sheet: E1
Coordinates of gene in the genome	Strand	Organism/Protein length	GI	Protein ID	Alternative ID (if any)	arCOG number	Number of occurrences
	#	14601507	Aeropyrum_pernix	NC_000854
	1008781..1008873	+	30	118431523		arCOG01111	1
	1008897..1009202	+	101	118431524		arCOG01674	1
	1009252..1010670	+	472	118431525		arCOG00486	1
	1010655..1011458	+	267	14601507		arCOG01676	67
	1011725..1012030	+	101	118431526			0
	1012110..1013330	+	406	14601508		arCOG01678	1
	1013327..1015330	-	667	118431527		arCOG04219	2
							0
	#	11498142	Archaeoglobus_fulgidus	NC_000917			0
	480565..481263	-	232	11498139		arCOG02199	1
	481444..481668	+	74	11498140		arCOG07522	1
	482657..484180	+	507	11498141		arCOG04371	1
	484200..484931	+	243	11498142		arCOG01676	67
	485000..486223	+	407	11498143		arCOG00541	1
	486220..486840	+	206	11498144		arCOG01145	1
	486827..487786	-	319	11498145		arCOG00498	1
	#	11498163	Archaeoglobus_fulgidus	NC_000917			0
	501786..503054	-	422	11498160		arCOG00695	1
	503163..504377	+	404	11498161		arCOG01434	3
	504382..504648	+	88	11498162		arCOG00536	14
	504649..505452	+	267	11498163		arCOG01676	67
	505412..505678	+	88	11498164		arCOG02062	4
	505809..506192	+	127	11498165		arCOG02064	1
	506213..506434	+	73	11498166		arCOG02062	4
							0
	#	159042422	Caldivirga_maquilingensis_IC-167	NC_009954			0
	1938929..1940383	+	484	159042419	126353372	arCOG04246	1
	1940449..1940877	+	142	159042420	126353371	arCOG04279	1
	1940864..1941106	+	80	159042421	126353369	arCOG07748	1
	1941146..1941859	+	237	159042422	126353368	arCOG01676	67
	1941926..1942876	+	316	159042423	126353366	arCOG01568	1
	1942873..1944669	-	598	159042424	126353367	arCOG00571	1
	1944751..1945200	+	149	159042425	126353365	arCOG04264	1
							0
	#	170290353	Candidatus_Korarchaeum_cryptofilum_OPF8	NC_010482			0
	753234..753533	-	99	170290350		arCOG02238	1
	753660..754418	-	252	170290351		arCOG00455	1
	754566..754919	+	117	170290352		arCOG05256	1
	754956..756017	+	353	170290353		arCOG01676	67
	756281..757135	-	284	170290354		arCOG00465	1
	757768..758256	-	162	170290355		arCOG05379	2
	758279..759016	-	245	170290356		arCOG00193	4
	#	170290848	Candidatus_Korarchaeum_cryptofilum_OPF8	NC_010482			0
	1235928..1236173	-	81	170290845		arCOG01302	1
	1236231..1236938	+	235	170290846		arCOG01147	1
	1236947..1237279	+	110	170290847		arCOG04231	1
	1237404..1237943	+	179	170290848		arCOG01676	67
	1237944..1239470	-	508	170290849		arCOG00405	1
	1239451..1240026	-	191	170290850		arCOG00040	1
	1240029..1240319	-	96	170290851		arCOG01084	1
							0
	#	154151524	Candidatus_Methanoregula_boonei_6A8	NC_009712			0
	2046120..2047082	-	320	154151521		arCOG01845	1
	2047096..2048025	-	309	154151522		arCOG01430	6
	2048854..2050038	+	394	154151523		arCOG00065	2
	2050056..2051159	+	367	154151524		arCOG01676	67
	2051198..2051521	-	107	154151525		arCOG09483	2
	2051496..2052137	-	213	154151526		arCOG00038	7
	2052273..2052791	+	172	154151527			0
	#	154151666	Candidatus_Methanoregula_boonei_6A8	NC_009712			0
	2197054..2197401	-	115	154151663		arCOG00017	1
	2197644..2198840	+	398	154151664		arCOG00066	2
	2198833..2199267	+	144	154151665		arCOG02077	2
	2199311..2200087	+	258	154151666		arCOG01676	67
	2200077..2200355	+	92	154151667		arCOG00536	14
	2200372..2200794	+	140	154151668		arCOG00534	9
	2200825..2201061	-	78	154151669		arCOG08014	1
							0
	#	219851775	Candidatus_Methanosphaerula_palustris_E1_9c	NC_011832			0
	1173676..1174749	-	357	219851778		arCOG01803	2
	1173242..1173454	-	70	219851777			0
	1172010..1173245	-	411	219851776		arCOG00061	2
	1171213..1172013	-	266	219851775		arCOG01676	67
	1170806..1171216	-	136	219851774		arCOG01138	2
	1169950..1170816	-	288	219851773		arCOG02059	1
	1169727..1169960	-	77	219851772		arCOG02062	4
	#	219851938	Candidatus_Methanosphaerula_palustris_E1_9c	NC_011832			0
	1347296..1348462	-	388	219851935		arCOG04464	1
	1348573..1349085	+	170	219851936		arCOG07676	1
	1349182..1349877	-	231	219851937		arCOG01484	1
	1350239..1350934	+	231	219851938		arCOG01676	67
	1350940..1351221	+	93	219851939		arCOG00536	14
	1351227..1351664	+	145	219851940		arCOG00534	9
	1351937..1353886	+	649	219851941		arCOG02510	1
	#	219852535	Candidatus_Methanosphaerula_palustris_E1_9c	NC_011832			0
	2059290..2060441	-	383	219852538		arCOG02447	1
	2058699..2059202	-	167	219852537			0
	2056992..2058176	-	394	219852536		arCOG00065	2
	2055888..2056958	-	356	219852535		arCOG01676	67
	2055511..2055828	+	105	219852534		arCOG09483	2
	2054898..2055536	+	212	219852533		arCOG00038	7
	2054561..2054701	+	46	219852532		arCOG07868	1
							0
	#	218884698	Desulfurococcus_kamchatkensis_1221n	NC_011766			0
	1289048..1289629	+	193	218884695		arCOG01038	2
	1289622..1290464	+	280	218884696		arCOG00350	2
	1290454..1290639	+	61	218884697		arCOG00535	1
	1290642..1291409	+	255	218884698		arCOG01676	67
	1291387..1291707	-	106	218884699		arCOG00536	14
	1292077..1292295	-	72	218884700			0
	1292396..1292962	-	188	218884701		arCOG04483	1
							0
	#	55378799	Haloarcula_marismortui_ATCC_43049	NC_006396			0
	1875042..1876208	-	388	55378802		arCOG01004	1
	1873451..1874953	-	500	55378801		arCOG04247	3
	1872375..1873361	-	328	55378800		arCOG02326	1
	1871477..1872292	-	271	55378799		arCOG01676	67
	1871010..1871381	-	123	55378798		arCOG09083	2
	1870102..1871013	+	303	55378797		arCOG04233	2
	1869527..1870006	-	159	55378796		arCOG00985	1
							0
	#	169235125	Halobacterium_salinarum_R1	NC_010364			0
	77659..78882	-	407	169235128		arCOG00216	2
	75767..77662	-	631	169235127		arCOG00217	2
	74684..75757	+	357	169235126		arCOG00930	2
	73723..74559	-	278	169235125		arCOG01676	67
	72928..73719	+	263	169235124		arCOG00533	2
	72332..72763	+	143	169235123		arCOG03232	2
	71866..72291	+	141	169235122		arCOG08161	1
							0
	#	15789413	Halobacterium_sp	NC_002607			0
	76644..77867	-	407	15789416		arCOG00216	2
	74752..76647	-	631	16554458		arCOG00217	2
	73639..74742	+	367	15789414		arCOG00930	2
	72708..73544	-	278	15789413		arCOG01676	67
	71811..72704	+	297	15789412		arCOG00533	2
	71317..71748	+	143	15789411		arCOG03232	2
	71127..71342	-	71	15789410			0
							0
	#	257386350	Halomicrobium_mukohataei_DSM_12286	NC_013202			0
	277257..277643	+	128	257386353		arCOG01630	2
	275649..277178	-	509	257386352		arCOG04247	3
	274462..275451	-	329	257386351		arCOG02320	1
	273604..274425	-	273	257386350		arCOG01676	67
	272724..273614	+	296	257386349		arCOG04233	2
	271907..272497	-	196	257386348		arCOG04209	2
	270815..271780	+	321	257386347		arCOG02936	1
							0
	#	110667387	Haloquadratum_walsbyi	NC_008212			0
	524119..524934	-	271	110667384		arCOG00164	1
	525089..526177	-	362	110667385		arCOG00219	1
	526579..527169	+	196	110667386		arCOG04209	2
	527238..528125	+	295	110667387		arCOG01676	67
	528292..529248	-	318	110667388		arCOG00480	1
	529272..529787	-	171	110667389		arCOG09408	1
	530887..531108	+	73	110667390			0
							0
	#	257051238	Halorhabdus_utahensis_DSM_12940	NC_013158			0
	149265..149672	+	135	257051241		arCOG06216	1
	146152..147645	-	497	257051240		arCOG04247	3
	145655..146119	+	154	257051239			0
	144605..145408	-	267	257051238		arCOG01676	67
	144441..144536	-	31	257051237			0
	143931..144302	-	123	257051236		arCOG09083	2
	143641..143934	+	97	257051235		arCOG04688	1
							0
	#	222478857	Halorubrum_lacusprofundi_ATCC_49239	NC_012029			0
	442677..442868	-	63	222478860			0
	441682..442677	-	331	222478859		arCOG03873	1
	440746..441636	-	296	222478858		arCOG01327	1
	439826..440638	-	270	222478857		arCOG01676	67
	439393..439824	+	143	222478856		arCOG04741	1
	438911..439291	-	126	222478855		arCOG01630	2
	438611..438910	-	99	222478854			0
	#	222479690	Halorubrum_lacusprofundi_ATCC_49239	NC_012029			0
	1274676..1275026	-	116	222479687		arCOG02062	4
	1275125..1276144	+	339	222479688		arCOG01430	6
	1276173..1276436	-	87	222479689		arCOG00536	14
	1276666..1277529	+	287	222479690		arCOG01676	67
	1277620..1279044	+	474	222479691		arCOG00009	1
	1279044..1279889	+	281	222479692		arCOG00451	1
	1279941..1280369	-	142	222479693		arCOG01138	2
							0
	#	124027450	Hyperthermus_butylicus	NC_008818			0
	536084..536818	-	244	124027447		arCOG04536	1
	536954..537166	+	70	124027448		arCOG02218	1
	537214..537492	+	92	124027449		arCOG00729	1
	537829..538572	+	247	124027450		arCOG01676	67
	538581..539747	+	388	124027451		arCOG00038	7
	539725..540366	-	213	124027452			0
	540786..541517	+	243	124027453		arCOG00971	1
							0
	#	156936910	Ignicoccus_hospitalis_KIN4_I	NC_009776			0
	107253..107996	-	247	156936913		arCOG00201	1
	106478..107263	-	261	156936912			0
	106219..106578	-	119	156936911		arCOG06883	1
	105714..106226	-	170	156936910		arCOG01676	67
	104917..105717	-	266	156936909			0
	104637..104930	-	97	156936908		arCOG05957	1
	103723..104604	-	293	156936907		arCOG06583	1
	#	156936933	Ignicoccus_hospitalis_KIN4_I	NC_009776			0
	122524..122970	+	148	156936930		arCOG04105	1
	122973..123701	+	242	156936931		arCOG09502	1
	123694..124473	+	259	156936932			0
	124437..125228	+	263	156936933		arCOG01676	67
	125234..126523	-	429	156936934		arCOG01021	2
	126575..127870	-	431	156936935		arCOG01021	2
	127999..128748	+	249	156936936			0
							0
	#	146304628	Metallosphaera_sedula_DSM_5348	NC_009440			0
	1820118..1821152	-	344	146304625		arCOG00245	3
	1821153..1822091	-	312	146304626		arCOG01051	3
	1822060..1822881	-	273	146304627		arCOG01053	3
	1823055..1823903	+	282	146304628		arCOG01676	67
	1823911..1824840	+	309	146304629		arCOG05903	3
	1824809..1825813	+	334	146304630		arCOG05902	3
	1825791..1826045	+	84	146304631		arCOG08335	1
							0
	#	15679158	Methanobacterium_thermoautotrophicum	NC_000916			0
	1056754..1057224	+	156	15679155		arCOG04863	3
	1057303..1058079	+	258	15679156		arCOG04864	4
	1058066..1058770	+	234	15679157		arCOG04454	4
	1058809..1059462	+	217	15679158		arCOG01677	10
	1059459..1059932	+	157	15679159		arCOG04865	5
	1060005..1060760	+	251	15679160		arCOG04236	4
	1060742..1061974	+	410	15679161		arCOG01715	2
	#	15679567	Methanobacterium_thermoautotrophicum	NC_000916			0
	1442870..1443271	-	133	15679570		arCOG00606	1
	1442037..1442867	+	276	15679569		arCOG04893	2
	1441023..1442027	+	334	15679568		arCOG04892	1
	1439729..1440484	-	251	15679567		arCOG01676	67
	1438326..1439654	-	442	15679566		arCOG01909	2
	1436570..1438264	-	564	15679565		arCOG02710	1
	1436240..1436545	-	101	15679564		arCOG05038	1
							0
	#	148642637	Methanobrevibacter_smithii_ATCC_35061	NC_009515			0
	550908..551387	+	159	148642634		arCOG04863	3
	551392..552177	+	261	148642635		arCOG04864	4
	552178..552873	+	231	148642636		arCOG04454	4
	552922..553560	+	212	148642637		arCOG01677	10
	553553..554113	+	186	148642638		arCOG04865	5
	554531..554698	+	55	148642639		arCOG02448	1
	554717..555505	+	262	148642640		arCOG09723	1
	#	148642789	Methanobrevibacter_smithii_ATCC_35061	NC_009515			0
	695513..696163	-	216	148642786		arCOG04894	1
	696204..697454	-	416	148642787		arCOG04137	1
	697994..699160	+	388	148642788		arCOG01624	1
	699170..699925	+	251	148642789		arCOG01676	67
	699981..701186	-	401	148642790		arCOG04931	2
	701289..705755	-	1488	148642791		arCOG00798	1
	705911..706873	-	320	148642792		arCOG00987	1
							0
	#	256810560	Methanocaldococcus_fervens_AG86	NC_013156			0
	573037..574314	-	425	256810557		arCOG01961	1
	574404..575555	-	383	256810558		arCOG04397	1
	575691..576029	+	112	256810559		arCOG02305	1
	576119..576736	+	205	256810560		arCOG01677	10
	577104..577550	+	148	256810561		arCOG01344	3
	577562..577891	+	109	256810562		arCOG04179	3
	577897..578490	+	197	256810563		arCOG00037	3
							0
	#	261402475	Methanocaldococcus_vulcanius_M7	NC_013407			0
	335995..337857	+	620	261402478		arCOG04025	1
	334709..335998	+	429	261402477		arCOG04039	1
	333387..334649	+	420	261402476		arCOG01923	4
	332619..333248	-	209	261402475		arCOG01677	10
	331689..332135	-	148	261402474		arCOG01344	3
	331349..331717	-	122	261402473		arCOG04179	3
	330750..331343	-	197	261402472		arCOG00037	3
							0
	#	91772205	Methanococcoides_burtonii_DSM_6242	NC_007955			0
	117908..118327	+	139	91772208		arCOG03081	1
	115542..117908	+	788	91772207		arCOG01539	1
	114393..115334	-	313	91772206		arCOG06508	1
	113408..114181	-	257	91772205		arCOG01676	67
	112306..112821	+	171	91772204		arCOG01096	1
	111229..111546	+	105	91772203		arCOG02943	1
	109535..110476	-	313	91772202		arCOG03032	1
							0
	#	150400978	Methanococcus_aeolicus_Nankai-3	NC_009635			0
	564942..565616	-	224	150400981		arCOG05039	1
	563933..564664	-	243	150400980		arCOG00895	1
	562877..563914	-	345	150400979		arCOG04365	1
	562133..562762	-	209	150400978		arCOG01677	10
	561154..562071	-	305	150400977		arCOG04459	2
	560437..560964	+	175	150400976		arCOG05109	1
	558990..560342	+	450	150400975		arCOG04120	1
							0
	#	15668874	Methanococcus_jannaschii	NC_000909			0
	621929..622477	-	182	15668877		arCOG09672	1
	621482..621808	-	108	15668876			0
	620123..621367	+	414	15668875		arCOG01923	4
	619298..620023	-	241	15668874		arCOG01677	10
	618311..618757	-	148	15668873		arCOG01344	3
	617970..618299	-	109	15668872		arCOG04179	3
	617371..617973	-	200	15668871		arCOG00037	3
							0
	#	150399300	Methanococcus_vannielii_SB	NC_009634			0
	600269..600613	+	114	150399297		arCOG05114	1
	600649..601548	-	299	150399298		arCOG00044	1
	601628..602341	-	237	150399299		arCOG04358	1
	602525..603238	+	237	150399300		arCOG01676	67
	603231..603656	+	141	150399301		arCOG00534	9
	603693..604436	+	247	150399302		arCOG04376	1
	604466..604675	+	69	150399303		arCOG06668	1
	#	150399309	Methanococcus_vannielii_SB	NC_009634			0
	611381..611623	+	80	150399312		arCOG00292	1
	610297..611355	+	352	150399311		arCOG02180	1
	609824..610279	+	151	150399310		arCOG04891	1
	608995..609606	-	203	150399309		arCOG01677	10
	608049..608966	-	305	150399308		arCOG04459	2
	607678..608037	+	119	150399307		arCOG05115	1
	606522..607667	+	381	150399306		arCOG00091	2
							0
	#	124485015	Methanocorpusculum_labreanum_Z	NC_008942			0
	171509..172516	-	335	124485012		arCOG01073	1
	172604..175804	-	1066	124485013		arCOG00807	1
	176043..177818	+	591	124485014		arCOG00706	1
	177848..178606	+	252	124485015		arCOG01676	67
	178603..178881	+	92	124485016		arCOG00536	14
	179087..179269	+	60	124485017		arCOG03272	1
	179465..179953	+	162	124485018			0
	#	124485414	Methanocorpusculum_labreanum_Z	NC_008942			0
	562860..563849	+	329	124485417		arCOG02815	2
	560835..562046	-	403	124485416		arCOG02882	3
	560237..560878	-	213	124485415		arCOG05002	2
	559530..560240	-	236	124485414		arCOG01676	67
	559259..559504	-	81	124485413		arCOG03455	1
	558651..559256	-	201	124485412		arCOG00995	1
	558273..558650	-	125	124485411		arCOG03107	1
	#	124486554	Methanocorpusculum_labreanum_Z	NC_008942			0
	1787032..1787523	+	163	124486551		arCOG04863	3
	1787520..1788302	+	260	124486552		arCOG04864	4
	1788289..1789020	+	243	124486553		arCOG04454	4
	1789007..1789642	+	211	124486554		arCOG01677	10
	1789642..1790160	+	172	124486555		arCOG04865	5
	1790308..1791336	+	342	124486556		arCOG03196	2
	1791573..1793093	-	506	124486557		arCOG04861	2
							0
	#	126179283	Methanoculleus_marisnigri_JR1	NC_009051			0
	1322755..1325550	+	931	126179286		arCOG02329	1
	1321852..1322556	-	234	126179285		arCOG07618	1
	1320809..1321837	+	342	126179284		arCOG03320	1
	1319824..1320558	-	244	126179283		arCOG01676	67
	1319534..1319812	-	92	126179282		arCOG00536	14
	1319103..1319519	-	138	126179281		arCOG00534	9
	1317892..1319106	-	404	126179280		arCOG02882	3
							0
	#	20093450	Methanopyrus_kandleri	NC_003551			0
	12672..13748	+	358	20093453		arCOG03196	2
	11999..12547	-	182	20093452		arCOG04865	5
	11167..12018	+	283	20093451		arCOG04382	1
	10400..11074	-	224	20093450		arCOG01677	10
	9299..10450	+	383	20093449			0
	8796..9161	+	121	20093448		arCOG02068	1
	7315..8682	-	455	20093447		arCOG04081	1
							0
	#	116753857	Methanosaeta_thermophila_PT	NC_008553			0
	567539..569503	-	654	116753860		arCOG04219	2
	566598..567227	-	209	116753859		arCOG03225	1
	565413..566591	-	392	116753858		arCOG01696	1
	564637..565377	-	246	116753857		arCOG01676	67
	564073..564615	-	180	116753856		arCOG04451	1
	562804..563907	+	367	116753855		arCOG01130	1
	562328..562798	+	156	116753854		arCOG04993	1
							0
	#	20089153	Methanosarcina_acetivorans	NC_003552			0
	304839..305564	+	241	20089150		arCOG05146	2
	305577..307205	-	542	20089151		arCOG00443	3
	307346..308845	-	499	20089152		arCOG00436	3
	309318..310061	+	247	20089153		arCOG01676	67
	310333..311271	+	312	20089154		arCOG03495	3
	311592..311987	-	131	20089155		arCOG02759	1
	312034..313146	+	370	20089156		arCOG00684	1
							0
	#	73668769	Methanosarcina_barkeri_fusaro	NC_007355			0
	1530523..1531269	+	248	73668766		arCOG05146	2
	1531362..1533200	-	612	73668767		arCOG00443	3
	1533390..1534910	-	506	73668768		arCOG00436	3
	1535391..1536134	+	247	73668769		arCOG01676	67
	1536268..1537236	+	322	73668770		arCOG03495	3
	1537631..1538107	-	158	73668771		arCOG00310	1
	1540798..1543230	-	810	73668772		arCOG02562	1
							0
	#	21227635	Methanosarcina_mazei	NC_003901			0
	1827882..1829603	-	573	21227632		arCOG00443	3
	1829636..1831156	-	506	21227633		arCOG00436	3
	1831487..1831714	-	75	21227634			0
	1831830..1832564	+	244	21227635		arCOG01676	67
	1832698..1833639	+	313	21227636		arCOG03495	3
	1833999..1834586	+	195	21227637		arCOG04226	1
	1834796..1835407	+	203	21227638		arCOG00670	1
							0
	#	84489058	Methanosphaera_stadtmanae	NC_007681			0
	285484..286332	+	282	84489055		arCOG04893	2
	286378..287667	+	429	84489056		arCOG02741	1
	287913..288083	+	56	84489057		arCOG02957	1
	288613..289347	+	244	84489058		arCOG01676	67
	289564..290184	+	206	84489059		arCOG01994	1
	290507..291781	+	424	84489060		arCOG04931	2
	291990..293327	+	445	84489061		arCOG01909	2
							0
	#	88601542	Methanospirillum_hungatei_JF-1	NC_007796			0
	251862..253220	+	452	88601539		arCOG04496	1
	253447..253824	+	125	88601540		arCOG04864	4
	253833..254597	+	254	88601541		arCOG04454	4
	254584..255228	+	214	88601542		arCOG01677	10
	255213..255737	+	174	88601543		arCOG04865	5
	255843..257360	+	505	88601544		arCOG04861	2
	257833..258894	+	353	88601545		arCOG01661	1
	#	88601826	Methanospirillum_hungatei_JF-1	NC_007796			0
	605333..605650	+	105	88601829		arCOG03895	1
	603982..605202	-	406	88601828		arCOG02882	3
	603387..604028	-	213	88601827		arCOG05002	2
	602644..603390	-	248	88601826		arCOG01676	67
	602372..602647	-	91	88601825		arCOG00536	14
	601962..602369	-	135	88601824		arCOG00534	9
	600824..601753	+	309	88601823		arCOG00464	1
	#	88603429	Methanospirillum_hungatei_JF-1	NC_007796			0
	2458390..2458548	-	52	88603432		arCOG04391	1
	2456698..2457510	+	270	88603431		arCOG00043	1
	2455564..2456673	+	369	88603430		arCOG00038	7
	2454476..2455213	-	245	88603429		arCOG01676	67
	2453483..2454433	+	316	88603428		arCOG01430	6
	2452069..2453364	+	431	88603427		arCOG00061	2
	2450693..2452063	+	456	88603426		arCOG00091	2
							0
	#	41614843	Nanoarchaeum_equitans	NC_005213			0
	39323..39916	-	197	41614840		arCOG01185	1
	39873..41099	-	408	41614841		arCOG01527	1
	41032..41406	-	124	41614842			0
	41393..42061	+	222	41614843		arCOG01676	67
	42006..42803	+	265	41614844			0
	42814..44436	+	540	41614845		arCOG01204	1
	44420..45112	-	230	41614846		arCOG01360	1
							0
	#	76800681	Natronomonas_pharaonis	NC_007426			0
	19448..19627	-	59	76800678		arCOG06286	1
	19733..20146	+	137	76800679		arCOG02815	2
	20186..20857	+	223	76800680		arCOG02921	1
	20919..21731	+	270	76800681		arCOG01676	67
	21724..22536	-	270	76800682		arCOG00069	1
	22737..23171	-	144	76800683		arCOG02053	1
	23247..23489	-	80	76800684			0
							0
	#	161529056	Nitrosopumilus_maritimus_SCM1	NC_010085			0
	1420539..1420865	-	108	161529059		arCOG02676	2
	1419947..1420534	+	195	161529058		arCOG08828	2
	1418527..1419741	-	404	161529057		arCOG01434	3
	1417196..1418527	-	443	161529056		arCOG00536	14
	1411775..1416979	-	1734	161529055		arCOG08647	1
	1410659..1411663	-	334	161529054		arCOG08035	1
	1406818..1410627	-	1269	161529053		arCOG00704	1
							0
	#	48477593	Picrophilus_torridus_DSM_9790	NC_005877			0
	544794..545648	-	284	48477590		arCOG01701	1
	545673..546149	-	158	48477591		arCOG05343	1
	546333..546791	-	152	48477592		arCOG00721	1
	546868..547626	+	252	48477593		arCOG01676	67
	547623..548381	-	252	48477594		arCOG02050	1
	548493..549449	+	318	48477595		arCOG01622	1
	549632..550705	+	357	48477596		arCOG05344	1
							0
	#	18312380	Pyrobaculum_aerophilum	NC_003364			0
	622637..623998	+	453	18312383		arCOG00174	4
	621719..621994	+	91	18312382		arCOG03242	1
	620378..621067	+	229	18312381		arCOG00701	4
	619442..620182	-	246	18312380		arCOG01676	67
	618699..619403	-	234	18312379		arCOG02944	3
	617461..618456	+	331	18312378		arCOG01430	6
	616024..617235	+	403	18312377		arCOG00130	3
							0
	#	145590812	Pyrobaculum_arsenaticum_DSM_13514	NC_009376			0
	511442..511735	+	97	145590815		arCOG03877	2
	511052..511435	+	127	145590814		arCOG03877	2
	510263..510946	+	227	145590813		arCOG00701	4
	509420..510151	-	243	145590812		arCOG01676	67
	508861..509388	-	175	145590811		arCOG01504	1
	508215..508739	+	174	145590810		arCOG03710	1
	507624..508094	-	156	145590809		arCOG03722	1
							0
	#	126459291	Pyrobaculum_calidifontis_JCM_11548	NC_009073			0
	642345..642809	-	154	126459294		arCOG05379	2
	641614..642348	+	244	126459293		arCOG00193	4
	640262..641623	+	453	126459292		arCOG00174	4
	639444..640166	-	240	126459291		arCOG01676	67
	638653..639351	+	232	126459290		arCOG02944	3
	637655..638656	+	333	126459289		arCOG01430	6
	637087..637503	-	138	126459288		arCOG02052	1
							0
	#	119872762	Pyrobaculum_islandicum_DSM_4184	NC_008701			0
	1144737..1145471	-	244	119872759		arCOG00193	4
	1145459..1146838	-	459	119872760		arCOG00174	4
	1146962..1147648	-	228	119872761		arCOG00701	4
	1147837..1148577	+	246	119872762		arCOG01676	67
	1148822..1149637	-	271	119872763		arCOG00687	1
	1150356..1151759	-	467	119872764		arCOG00865	1
	1151803..1152657	+	284	119872765		arCOG00247	1
							0
	#	14520281	Pyrococcus_abyssi	NC_000868			0
	59921..61366	+	481	14520284		arCOG00427	2
	59426..59902	+	158	14520283		arCOG04185	2
	58109..58666	-	185	14520282		arCOG00419	3
	57439..58131	-	230	14520281		arCOG01676	67
	55898..56890	-	330	14520280		arCOG01435	1
	54784..55836	-	350	14520279		arCOG03169	2
	53491..54705	-	404	14520278		arCOG01923	4
							0
	#	18976375	Pyrococcus_furiosus	NC_003413			0
	4123..4926	-	267	18976377		arCOG05372	1
	3353..4126	-	257	18976376		arCOG05371	1
	2240..3340	-	366	18976375		arCOG01676	67
	939..2243	-	434	18976374		arCOG02883	1
	94..927	-	277	18976373		arCOG00288	2
	1906416..1908185	-	589	18978437		arCOG02969	1
	#	18976381	Pyrococcus_furiosus	NC_003413			0
	5308..6300	+	330	18976378		arCOG00194	1
	6464..7951	+	495	18976379		arCOG03169	2
	8054..8548	+	164	18976380		arCOG00419	3
	8538..9230	+	230	18976381		arCOG01676	67
	9916..10905	+	329	161484715			0
	10956..11762	-	268	33359446		arCOG02177	1
	11810..12613	+	267	18976384		arCOG01304	1
	#	18977661	Pyrococcus_furiosus	NC_003413			0
	1218577..1219869	-	430	18977664		arCOG05806	1
	1217850..1218608	+	252	18977663		arCOG01148	1
	1217218..1217787	+	189	18977662		arCOG02433	1
	1216166..1217128	-	320	18977661		arCOG01676	67
	1215072..1216163	-	363	18977660		arCOG00038	7
	1214251..1214982	-	243	18977659		arCOG04236	4
	1212834..1214261	-	475	18977658		arCOG01715	2
							0
	#	14590009	Pyrococcus_horikoshii	NC_000961			0
	50891..52327	+	478	14590012		arCOG00427	2
	50393..50869	+	158	14590011		arCOG04185	2
	49752..50258	-	168	14590010		arCOG00419	3
	49082..49774	-	230	14590009		arCOG01676	67
	48580..48891	+	103	14590008			0
	47556..48533	-	325	161350013			0
	46265..47479	-	404	14590006		arCOG01923	4
							0
	#	126465689	Staphylothermus_marinus_F1	NC_009033			0
	788616..789638	+	340	126465692		arCOG04164	1
	787971..788555	-	194	126465691		arCOG01038	2
	787168..787968	-	266	126465690		arCOG00350	2
	786370..787110	-	246	126465689		arCOG01676	67
	786094..786363	+	89	126465688		arCOG00536	14
	785859..786074	+	71	126465687			0
	785264..785737	-	157	126465686		arCOG01766	1
							0
	#	70606021	Sulfolobus_acidocaldarius_DSM_639	NC_007181			0
	146701..147726	+	341	70606024		arCOG00245	3
	145766..146704	+	312	70606023		arCOG01051	3
	144979..145794	+	271	70606022		arCOG01053	3
	144039..144911	-	290	70606021		arCOG01676	67
	143120..144031	-	303	70606020		arCOG05903	3
	142098..143135	-	345	70606019		arCOG05902	3
	141299..141829	-	176	70606018		arCOG04113	2
							0
	#	15897242	Sulfolobus_solfataricus	NC_002754			0
	257014..258054	+	346	15897245		arCOG00245	3
	256072..257013	+	313	15897244		arCOG01051	3
	255258..256103	+	281	15897243		arCOG01053	3
	254333..255334	-	333	15897242		arCOG01676	67
	253437..254333	-	298	15897241		arCOG05903	3
	252385..253464	-	359	15897240		arCOG05902	3
	251593..252129	-	178	15897239		arCOG04113	2
							0
	#	240102232	Thermococcus_gammatolerans_EJ3	NC_012804			0
	170736..171023	+	95	240102235		arCOG03806	1
	170069..170746	+	225	240102234		arCOG04320	1
	169701..170030	+	109	240102233		arCOG07107	1
	168929..169624	-	231	240102232		arCOG01676	67
	168054..168932	+	292	240102231		arCOG10029	3
	167534..168274	-	246	240102230		arCOG00534	9
	166491..167468	-	325	240102229		arCOG05729	4
							0
	#	57642052	Thermococcus_kodakaraensis_KOD1	NC_006624			0
	1901147..1902070	+	307	57642055		arCOG03787	1
	1900569..1901084	-	171	57642054		arCOG04106	3
	1900235..1900501	-	88	57642053		arCOG00536	14
	1899535..1900233	-	232	57642052		arCOG01676	67
	1898673..1899542	+	289	57642051		arCOG10029	3
	1898194..1898619	-	141	57642050		arCOG00534	9
	1897167..1898099	-	310	57642049		arCOG05729	4
							0
	#	212224003	Thermococcus_onnurineus_NA1	NC_011529			0
	792887..793216	+	109	212224006		arCOG01668	1
	792678..792884	+	68	212224005		arCOG08369	1
	792029..792568	+	179	212224004		arCOG00288	2
	790922..791896	-	324	212224003		arCOG01676	67
	789829..790920	-	363	212224002		arCOG00038	7
	789237..789761	-	174	212224001		arCOG01095	2
	788343..789086	-	247	212224000		arCOG04236	4
	#	212224773	Thermococcus_onnurineus_NA1	NC_011529			0
	1483012..1483533	-	173	212224776		arCOG02795	2
	1482459..1482971	-	170	212224775		arCOG04106	3
	1482121..1482387	-	88	212224774		arCOG00536	14
	1481421..1482119	-	232	212224773		arCOG01676	67
	1480556..1481428	+	290	212224772		arCOG10029	3
	1480028..1480456	-	142	212224771		arCOG00534	9
	1478988..1479920	-	310	212224770		arCOG05729	4
							0
	#	242399699	Thermococcus_sibiricus_MM_739	NC_012883			0
	1552089..1552505	+	138	242399702		arCOG03177	1
	1551558..1552007	-	149	242399701		arCOG00519	1
	1550622..1551428	+	268	242399700		arCOG06481	1
	1549239..1550219	-	326	242399699		arCOG01676	67
	1548146..1549246	-	366	242399698		arCOG00038	7
	1547576..1548097	-	173	242399697		arCOG01095	2
	1546686..1547417	-	243	242399696		arCOG04236	4
	#	242399828	Thermococcus_sibiricus_MM_739	NC_012883			0
	1669493..1669978	+	161	242399825		arCOG02795	2
	1670069..1670575	+	168	242399826		arCOG04106	3
	1670629..1670907	+	92	242399827		arCOG00536	14
	1670900..1671610	+	236	242399828		arCOG01676	67
	1671600..1672043	+	147	242399829		arCOG00534	9
	1672137..1673102	+	321	242399830		arCOG05729	4
	1673162..1673659	+	165	242399831		arCOG04298	1
							0
	#	119720725	Thermofilum_pendens_Hrk_5	NC_008698			0
	1761792..1762754	-	320	119720722		arCOG01876	1
	1762761..1763501	-	246	119720723		arCOG00532	1
	1763588..1764382	+	264	119720724		arCOG01259	1
	1764406..1765176	+	256	119720725		arCOG01676	67
	1765169..1766359	-	396	119720726		arCOG00130	3
	1766430..1767839	-	469	119720727		arCOG01068	1
	1767899..1768822	+	307	119720728		arCOG01311	1
							0
	#	16081900	Thermoplasma_acidophilum	NC_002578			0
	908837..909847	+	336	16081897		arCOG01455	2
	909875..910273	-	132	16081898		arCOG02100	2
	910405..910575	+	56	16081899		arCOG05368	2
	910796..911581	+	261	16081900		arCOG01676	67
	911584..912210	+	208	16081901		arCOG02293	2
	912176..912775	-	199	16081902		arCOG07394	2
	912962..913252	+	96	16082562		arCOG04373	2
							0
	#	13541774	Thermoplasma_volcanium	NC_002689			0
	996182..996343	+	53	13541777		arCOG05368	2
	995673..996071	-	132	13541776		arCOG02100	2
	994641..995648	+	335	13541775		arCOG01455	2
	993767..994552	-	261	13541774		arCOG01676	67
	993131..993754	-	207	13541773		arCOG02293	2
	992562..993143	+	193	13541772		arCOG07394	2
	992082..992372	-	96	13541771		arCOG04373	2
	#	171184670	Thermoproteus_neutrophilus_V24Sta	NC_010525			0
	169589..170323	+	244	171184673		arCOG00193	4
	168225..169601	+	458	171184672		arCOG00174	4
	167418..168101	+	227	171184671		arCOG00701	4
	166486..167232	-	248	171184670		arCOG01676	67
	165706..166437	-	243	171184669		arCOG02944	3
	164718..165725	+	335	171184668		arCOG01430	6
	163463..164680	+	405	171184667		arCOG00130	3
							0
	#	147918800	uncultured_methanogenic_archaeon_RC-I	NC_009464			0
	128532..129593	+	353	147918803	110622868	arCOG00932	1
	127203..128462	+	419	147918802	110622869	arCOG01671	1
	126382..127029	-	215	147918801	110622870	arCOG05203	1
	125401..126144	-	247	147918800	110622871	arCOG01676	67
	124806..125363	+	185	147918799	110622872	arCOG01703	1
	124399..124761	+	120	147918798	110622873	arCOG04966	1
	123212..124402	+	396	147918797	110622874	arCOG04430	1
	#	147918904	uncultured_methanogenic_archaeon_RC-I	NC_009464			0
	229541..230473	+	310	147918901	110622769	arCOG01296	1
	230520..232091	-	523	147918902	110622768	arCOG04386	1
	232427..233044	+	205	147918903	110622767		0
	233052..234500	+	482	147918904	110622766	arCOG01676	67
	234557..235027	+	156	147918905	110622765	arCOG03097	1
	235024..235365	+	113	147918906	110622764	arCOG05293	1
	235425..235730	+	101	147918907	110622763	arCOG04223	1
	#	147920100	uncultured_methanogenic_archaeon_RC-I	NC_009464			0
	1422446..1423609	-	387	147920103	110621534	arCOG00066	2
	1422050..1422427	-	125	147920102	110621535	arCOG02077	2
	1421059..1421988	-	309	147920101	110621536	arCOG01803	2
	1420240..1420983	-	247	147920100	110621537	arCOG01676	67
	1419942..1420217	-	91	147920099	110621538	arCOG00536	14
	1418818..1419627	-	269	147920098	110621539	arCOG03228	1
	1418120..1418821	-	233	147920097	110621540	arCOG01231	1
							0
	2005008..2005334	+	108	6372224	CENSYa_2043	arCOG02676	2
	2005331..2005741	-	136	6372225	CENSYa_2044	arCOG08828	2
	2005985..2007223	+	412	6372226	CENSYa_2045	arCOG01434	3
	2007223..2008599	+	458	6372227	CENSYa_2046	arCOG01676	67
	2008883..2011555	-	890	6372228	CENSYa_2047		0
	2011552..2012247	-	231	6372229	CENSYa_2048		0
	2012343..2012567	-	74	6372230	CENSYa_2049		0

## Sheet: Jab
Coordinates of gene in the genome	Strand	Organism/Protein length	GI	Alternative ID (if any)	arCOG number	Number of occurrences
#	118431152	Aeropyrum_pernix	NC_000854
457930..458598	+	222	14600892		arCOG01158	1
457695..457901	+	68	118431154		arCOG04141	1
457084..457605	-	173	118431153		arCOG01141	1
456708..457094	-	128	118431152		arCOG01138	22
456385..456681	+	98	118431151		arCOG04140	1
455870..456316	+	148	118431150		arCOG01137	1
454661..455590	-	309	118431149		arCOG04139	1
						0
#	11499780	Archaeoglobus_fulgidus	NC_000917			0
1968839..1969393	+	184	11499783		arCOG04483	1
1968242..1968781	+	179	11499782		arCOG01072	1
1966909..1968159	-	416	11499781		arCOG01698	1
1966547..1966912	-	121	11499780		arCOG01139	34
1965331..1966518	-	395	11499779		arCOG01963	1
1964646..1965353	+	235	11499778		arCOG04482	1
1963669..1964574	-	301	11499777		arCOG04142	1
						0
#	170290602	Candidatus_Korarchaeum_cryptofilum_OPF8	NC_010482			0
1000409..1001713	-	434	170290605		arCOG00070	1
999667..1000401	-	244	170290604		arCOG01125	1
999326..999670	+	114	170290603			0
998831..999229	-	132	170290602		arCOG01138	22
997804..998784	-	326	170290601		arCOG00335	2
996588..997760	+	390	170290600		arCOG00335	2
995665..996591	+	308	170290599		arCOG00334	1
						0
#	154149757	Candidatus_Methanoregula_boonei_6A8	NC_009712			0
202767..203048	-	93	154149760		arCOG07441	1
201926..202741	-	271	154149759		arCOG03340	1
200639..201403	-	254	154149758			0
200120..200491	-	123	154149757		arCOG01139	34
199677..200123	-	148	154149756		arCOG01222	15
198199..199359	+	386	154149755		arCOG01955	1
197705..198199	+	164	154149754		arCOG01970	1
						0
#	219850984	Candidatus_Methanosphaerula_palustris_E1_9c	NC_011832			0
342517..343719	-	400	219850987		arCOG00666	1
341352..342506	-	384	219850986		arCOG00668	1
339611..341350	-	579	219850985		arCOG00057	1
339061..339432	-	123	219850984		arCOG01139	34
338603..339064	-	153	219850983		arCOG01222	15
338026..338664	+	212	219850982		arCOG02572	1
337415..338029	+	204	219850981		arCOG02574	1
#	219851774	Candidatus_Methanosphaerula_palustris_E1_9c	NC_011832			0
1173242..1173454	-	70	219851777			0
1172010..1173245	-	411	219851776		arCOG00061	1
1171213..1172013	-	266	219851775		arCOG01676	2
1170806..1171216	-	136	219851774		arCOG01138	22
1169950..1170816	-	288	219851773		arCOG02059	1
1169727..1169960	-	77	219851772		arCOG02062	1
1167636..1169120	-	494	219851771		arCOG04464	1
						0
#	55377230	Haloarcula_marismortui_ATCC_43049	NC_006396			0
290000..290278	+	92	55377233		arCOG07555	1
289165..289851	+	228	55377232		arCOG03102	2
288363..289043	-	226	55377231		arCOG04567	5
287905..288057	-	50	55377230		arCOG01140	9
287687..287896	+	69	55377229		arCOG02836	4
286026..287228	+	400	55377228		arCOG01000	6
284431..285918	-	495	55377227		arCOG01521	1
#	55378222	Haloarcula_marismortui_ATCC_43049	NC_006396			0
1285913..1287310	-	465	55378226		arCOG04653	7
1284245..1285870	-	541	55378224		arCOG02039	7
1282290..1284203	+	637	55378223		arCOG00429	9
1281698..1282195	-	165	55378222		arCOG01139	34
1281273..1281623	-	116	55378221		arCOG01222	15
1280568..1281233	-	221	55378220			0
1280097..1280531	+	144	55378219			0
						0
#	169235664	Halobacterium_salinarum_R1	NC_010364			0
579976..581277	-	433	169235667		arCOG04653	7
578399..579925	-	508	169235666		arCOG02039	7
576510..578402	+	630	169235665		arCOG00429	9
575917..576402	-	161	169235664		arCOG01139	34
575480..575920	-	146	169235663		arCOG01222	15
574321..575460	+	379	169235662		arCOG01709	2
573313..574161	-	282	169235661		arCOG01190	2
#	169236469	Halobacterium_salinarum_R1	NC_010364			0
1332238..1333299	-	353	169236466		arCOG00064	2
1333397..1333810	+	137	169236467		arCOG01580	2
1333850..1334479	+	209	169236468		arCOG01081	2
1334527..1334937	+	136	169236469		arCOG01138	22
1334990..1335223	-	77	169236470		arCOG06373	2
1335223..1336266	-	347	169236471		arCOG01458	2
1336357..1336974	+	205	169236472		arCOG00214	2
#	169236989	Halobacterium_salinarum_R1	NC_010364			0
1829024..1829581	-	185	169236986		arCOG00624	4
1829582..1830154	-	190	169236987		arCOG00624	4
1830204..1831586	-	460	169236988		arCOG01228	2
1831708..1832136	+	142	169236989		arCOG01140	9
1832133..1833254	-	373	169236990		arCOG01227	2
1833262..1833726	-	154	169236991		arCOG01341	2
1833869..1834531	-	220	169236992		arCOG04176	2
						0
#	15789943	Halobacterium_sp	NC_002607			0
588702..590003	-	433	15789946		arCOG04653	7
586952..587128	+	58	15789945		arCOG00429	9
585235..587049	+	604	15789944		arCOG00429	9
584642..585127	-	161	15789943		arCOG01139	34
584205..584645	-	146	15789942		arCOG01222	15
583046..584185	+	379	15789941		arCOG01709	2
582038..583024	-	328	16554472		arCOG01190	2
#	16554503	Halobacterium_sp	NC_002607			0
1342998..1344059	-	353	15790724		arCOG00064	2
1344157..1344570	+	137	15790725		arCOG01580	2
1344598..1345239	+	213	15790726		arCOG01081	2
1345287..1345697	+	136	16554503		arCOG01138	22
1345750..1345983	-	77	15790727		arCOG06373	2
1345983..1347026	-	347	15790728		arCOG01458	2
1347117..1347734	+	205	15790729		arCOG00214	2
#	15791233	Halobacterium_sp	NC_002607			0
1840774..1841331	-	185	16554517		arCOG00624	4
1841332..1841904	-	190	15791231		arCOG00624	4
1841954..1843336	-	460	15791232		arCOG01228	2
1843458..1843886	+	142	15791233		arCOG01140	9
1843883..1845004	-	373	15791234		arCOG01227	2
1845012..1845476	-	154	15791235		arCOG01341	2
1845619..1846281	-	220	16554518		arCOG04176	2
						0
#	257387955	Halomicrobium_mukohataei_DSM_12286	NC_013202			0
1813361..1814608	+	415	257387952		arCOG04653	7
1814655..1816265	+	536	257387953		arCOG02039	7
1816267..1818177	-	636	257387954		arCOG00429	9
1818388..1818879	+	163	257387955		arCOG01139	34
1818873..1819304	+	143	257387956		arCOG01222	15
1819535..1820065	+	176	257387957		arCOG06402	1
1820351..1821511	-	386	257387958		arCOG01130	1
#	257388687	Halomicrobium_mukohataei_DSM_12286	NC_013202			0
2539389..2539691	-	100	257388690		arCOG04568	3
2538618..2539304	+	228	257388689		arCOG03102	2
2537780..2538454	-	224	257388688		arCOG04567	5
2537328..2537738	-	136	257388687		arCOG01140	9
2536023..2537279	+	418	257388686		arCOG00682	1
2535629..2536021	+	130	257388685		arCOG02759	2
2535271..2535480	+	69	257388684		arCOG02836	4
						0
#	110667539	Haloquadratum_walsbyi	NC_008212			0
715829..717604	-	591	110667542		arCOG02039	7
714024..714731	-	235	110667541		arCOG00288	1
711852..713786	+	644	110667540		arCOG00429	9
710997..711668	-	223	110667539		arCOG01139	34
710461..711000	-	179	110667538		arCOG01222	15
709696..710439	+	247	110667537		arCOG01235	1
708147..709586	-	479	110667536		arCOG00479	3
#	110668600	Haloquadratum_walsbyi	NC_008212			0
1995698..1996354	+	218	110668603			0
1993740..1994036	-	98	110668602		arCOG04568	3
1992782..1993480	-	232	110668601		arCOG04567	5
1992174..1992563	-	129	110668600		arCOG01140	9
1991662..1991874	+	70	110668599		arCOG02836	4
1990887..1991213	-	108	110668598		arCOG04575	3
1989499..1990698	+	399	110668597		arCOG00894	2
#	110669036	Haloquadratum_walsbyi	NC_008212			0
2477789..2478793	+	334	110669039		arCOG02410	1
2477056..2477796	+	246	110669038		arCOG02714	1
2476302..2476637	-	111	110669037		arCOG02021	1
2475446..2476051	-	201	110669036		arCOG01138	22
2474833..2475453	+	206	110669035		arCOG00355	1
2473598..2474548	+	316	110669034		arCOG04472	1
2472700..2473497	+	265	110669033		arCOG04763	1
						0
#	257051745	Halorhabdus_utahensis_DSM_12940	NC_013158			0
657367..657561	-	64	257051748		arCOG02983	1
656477..656776	-	99	257051747		arCOG04568	3
655703..656377	-	224	257051746		arCOG04567	5
655272..655706	-	144	257051745		arCOG01140	9
655023..655268	+	81	257051744		arCOG02836	4
654643..654873	-	76	257051743		arCOG08115	1
653604..654638	+	344	257051742		arCOG02200	1
#	257051801	Halorhabdus_utahensis_DSM_12940	NC_013158			0
709171..710442	-	423	257051804		arCOG04653	7
707411..709066	-	551	257051803		arCOG02039	7
705443..707368	+	641	257051802		arCOG00429	9
704747..705256	-	169	257051801		arCOG01139	34
704318..704746	-	142	257051800		arCOG01222	15
703778..704233	-	151	257051799			0
702293..703612	+	439	257051798		arCOG09011	1
						0
#	222479693	Halorubrum_lacusprofundi_ATCC_49239	NC_012029			0
1281611..1282420	+	269	222479696		arCOG01088	1
1280986..1281450	-	154	222479695		arCOG02724	1
1280495..1280959	+	154	222479694		arCOG02761	1
1279941..1280369	-	142	222479693		arCOG01138	22
1279044..1279889	+	281	222479692		arCOG00451	1
1277620..1279044	+	474	222479691		arCOG00009	1
1276666..1277529	+	287	222479690		arCOG01676	2
#	222479818	Halorubrum_lacusprofundi_ATCC_49239	NC_012029			0
1402539..1403741	+	400	222479815		arCOG01678	1
1403817..1404269	+	150	222479816		arCOG04642	1
1404340..1405038	+	232	222479817		arCOG04567	5
1405061..1405477	+	138	222479818		arCOG01140	9
1405572..1405898	+	108	222479819		arCOG04575	3
1405942..1406244	-	100	222479820		arCOG02155	4
1406425..1409496	+	1023	222479821		arCOG00292	1
#	222480813	Halorubrum_lacusprofundi_ATCC_49239	NC_012029			0
2392389..2393789	+	466	222480810		arCOG04653	7
2393824..2395584	+	586	222480811		arCOG02039	7
2395621..2397567	-	648	222480812		arCOG00429	9
2397718..2398239	+	173	222480813		arCOG01139	34
2398236..2398697	+	153	222480814		arCOG01222	15
2398819..2400177	+	452	222480815		arCOG00479	3
2400249..2400491	+	80	222480816		arCOG06207	1
						0
#	146304861	Metallosphaera_sedula_DSM_5348	NC_009440			0
2037865..2038251	+	128	146304864		arCOG05988	3
2037099..2037827	-	242	146304863		arCOG04166	3
2036162..2037064	-	300	146304862		arCOG00610	3
2035842..2036174	-	110	146304861		arCOG01138	22
2033307..2035928	+	873	146304860		arCOG00557	3
2031879..2033267	+	462	146304859		arCOG01391	3
2031301..2031882	+	193	146304858		arCOG01875	3
						0
#	15678989	Methanobacterium_thermoautotrophicum	NC_000916			0
888393..888758	-	121	15678992		arCOG02155	4
887607..888380	-	257	15678991		arCOG00254	3
886867..887607	-	246	15678990		arCOG03218	3
886364..886798	-	144	15678989		arCOG01139	34
884540..886117	+	525	15678988		arCOG01754	2
883635..884462	-	275	15678987		arCOG04851	2
882992..883456	-	154	15678986			0
						0
#	148642522	Methanobrevibacter_smithii_ATCC_35061	NC_009515			0
443597..444004	-	135	148642525		arCOG02155	4
442750..443514	-	254	148642524		arCOG00254	3
442027..442746	-	239	148642523		arCOG03218	3
441306..442016	-	236	148642522		arCOG01139	34
437902..440982	+	1026	148642521		arCOG02486	1
437078..437632	+	184	148642520		arCOG02129	1
436860..437078	-	72	148642519			0
						0
#	91772652	Methanococcoides_burtonii_DSM_6242	NC_007955			0
642242..643654	-	470	91772655		arCOG02245	1
640994..642142	+	382	91772654		arCOG04931	1
640468..640872	-	134	91772653		arCOG04975	1
640046..640453	-	135	91772652		arCOG01139	34
639035..639736	+	233	91772651		arCOG02289	1
638395..638856	-	153	91772650		arCOG02734	2
638000..638371	-	123	91772649		arCOG02734	2
						0
#	124485234	Methanocorpusculum_labreanum_Z	NC_008942			0
382719..384536	+	605	124485231		arCOG00856	1
384583..384918	+	111	124485232			0
384977..385750	-	257	124485233		arCOG02625	1
385782..386105	+	107	124485234		arCOG01139	34
386102..386524	+	140	124485235		arCOG01222	15
386521..387123	+	200	124485236		arCOG04361	1
387129..388547	+	472	124485237		arCOG00073	1
						0
#	126180237	Methanoculleus_marisnigri_JR1	NC_009051			0
2283226..2283891	+	221	126180240		arCOG00302	3
2281758..2283182	-	474	126180239		arCOG01978	2
2280642..2281547	-	301	126180238		arCOG03335	1
2280192..2280563	-	123	126180237		arCOG01139	34
2279746..2280195	-	149	126180236		arCOG01222	15
2279021..2279695	-	224	126180235		arCOG01330	1
2277310..2278866	-	518	126180234		arCOG02364	1
						0
#	20093654	Methanopyrus_kandleri	NC_003551			0
207252..207995	+	247	20093657			0
206731..207078	+	115	20093656		arCOG02603	1
205772..206662	-	296	20093655			0
205420..205839	-	139	20093654		arCOG01139	34
204416..205297	-	293	20093653		arCOG00969	1
203539..204414	-	291	20093652		arCOG05786	1
202797..203468	-	223	20093651		arCOG04872	1
						0
#	116754103	Methanosaeta_thermophila_PT	NC_008553			0
850578..851075	+	165	116754106			0
843350..844849	-	499	116754105		arCOG01590	1
842356..843366	-	336	116754104		arCOG01940	1
841995..842369	-	124	116754103		arCOG01139	34
841528..841959	-	143	116754102		arCOG01222	15
841010..841534	-	174	116754101		arCOG01223	2
840219..840869	+	216	116754100		arCOG00302	3
						0
#	20090588	Methanosarcina_acetivorans	NC_003552			0
2079179..2079856	-	225	20090585		arCOG01788	2
2080131..2080379	+	82	20090586		arCOG07649	1
2080763..2081935	-	390	20090587		arCOG00853	3
2082408..2082890	+	160	20090588		arCOG01139	34
2083118..2083390	+	90	20090589		arCOG07650	2
2083769..2086681	-	970	20090590		arCOG02543	1
2087062..2089290	-	742	20090591		arCOG02358	2
						0
#	73670502	Methanosarcina_barkeri_fusaro	NC_007355			0
3921726..3921893	-	55	73670499		arCOG06744	1
3922503..3922922	-	139	73670500		arCOG00526	1
3923907..3925190	-	427	73670501		arCOG00853	3
3925674..3926069	+	131	73670502		arCOG01139	34
3926558..3926731	+	57	73670503		arCOG07650	2
3927246..3927500	-	84	73670504		arCOG02759	2
3927537..3928649	+	370	73670505		arCOG00684	1
						0
#	21228733	Methanosarcina_mazei	NC_003901			0
3140930..3142801	+	623	21228736		arCOG01609	1
3139499..3140176	+	225	21228735		arCOG01788	2
3137032..3138351	+	439	21228734		arCOG00853	3
3136376..3136771	-	131	21228733		arCOG01139	34
3132747..3135560	+	937	21228732		arCOG02544	1
3130077..3132227	+	716	21228731		arCOG02358	2
3129580..3129828	+	82	21228730		arCOG04414	1
						0
#	84489938	Methanosphaera_stadtmanae	NC_007681			0
1322318..1322698	-	126	84489941		arCOG02155	4
1321524..1322294	-	256	84489940		arCOG00254	3
1320739..1321452	-	237	84489939		arCOG03218	3
1319777..1320691	-	304	84489938		arCOG01139	34
1318133..1319707	+	524	84489937		arCOG01754	2
1316934..1317671	-	245	84489936		arCOG04851	2
1315881..1316939	+	352	84489935		arCOG04152	1
						0
#	88603646	Methanospirillum_hungatei_JF-1	NC_007796			0
2649233..2650063	-	276	88603643		arCOG04449	1
2650030..2650695	-	221	88603644		arCOG00302	3
2650743..2652158	+	471	88603645		arCOG01978	2
2652223..2652672	+	149	88603646		arCOG01139	34
2652669..2653139	+	156	88603647		arCOG01222	15
2653136..2653630	+	164	88603648		arCOG04733	1
2653674..2654984	+	436	88603649		arCOG03038	1
						0
#	76800686	Natronomonas_pharaonis	NC_007426			0
28298..28840	-	180	76800689		arCOG07982	1
26480..28222	-	580	76800688		arCOG00487	1
25516..26430	-	304	76800687		arCOG04233	1
25106..25519	-	137	76800686		arCOG01138	22
23556..25034	-	492	76800685		arCOG02325	1
23247..23489	-	80	76800684			0
22737..23171	-	144	76800683		arCOG02053	1
#	76802251	Natronomonas_pharaonis	NC_007426			0
1558804..1560093	-	429	76802254		arCOG04653	7
1557076..1558722	-	548	76802253		arCOG02039	7
1555167..1557074	+	635	76802252		arCOG00429	9
1554538..1555044	-	168	76802251		arCOG01139	34
1554119..1554541	-	140	76802250		arCOG01222	15
1552973..1554076	+	367	76802249		arCOG01403	1
1551872..1552948	+	358	76802248		arCOG01407	1
#	76802319	Natronomonas_pharaonis	NC_007426			0
1610434..1611921	-	495	76802316		arCOG02329	1
1612154..1612885	+	243	76802317		arCOG00245	1
1612882..1614309	+	475	76802318		arCOG04580	1
1614383..1614862	+	159	76802319		arCOG01140	9
1614914..1615243	+	109	76802320		arCOG04575	3
1615283..1616227	-	314	76802321		arCOG00894	2
1616338..1616829	-	163	76802322		arCOG01223	2
						0
#	161528223	Nitrosopumilus_maritimus_SCM1	NC_010085			0
649883..650224	-	113	161528220		arCOG08660	1
650279..650740	-	153	161528221			0
650813..652093	+	426	161528222			0
652125..652526	+	133	161528223		arCOG01139	34
652664..652927	+	87	161528224		arCOG08750	2
652930..653241	+	103	161528225		arCOG08751	2
653242..654609	-	455	161528226		arCOG00749	2
#	161528735	Nitrosopumilus_maritimus_SCM1	NC_010085			0
1124883..1125179	+	98	161528732		arCOG07192	1
1125183..1126052	-	289	161528733		arCOG00479	3
1126185..1127261	+	358	161528734		arCOG02926	1
1127264..1127656	+	130	161528735		arCOG01138	22
1127657..1128040	-	127	161528736		arCOG04488	1
1128090..1128347	+	85	161528737		arCOG08720	1
1128406..1128594	+	62	161528738		arCOG08719	2
						0
#	48477264	Picrophilus_torridus_DSM_9790	NC_005877			0
231525..233213	+	562	48477267		arCOG00011	2
229994..231253	+	419	48477266		arCOG04387	1
229096..229908	-	270	48477265		arCOG01348	3
228747..229082	-	111	48477264		arCOG01139	34
228199..228747	-	182	48477263		arCOG01703	1
227766..228194	-	142	48477262		arCOG04290	1
226740..227759	-	339	48477261		arCOG01741	1
						0
#	18313041	Pyrobaculum_aerophilum	NC_003364			0
1188556..1189260	+	234	18313038		arCOG02159	5
1189498..1189956	-	152	18313039		arCOG01322	5
1190002..1190370	+	122	18313040		arCOG01008	5
1190373..1190741	+	122	18313041		arCOG01138	22
1190738..1191709	+	323	18313042		arCOG01000	6
1191710..1192045	-	111	18313043		arCOG00746	2
1192251..1193801	-	516	18313044		arCOG01512	1
						0
#	145592281	Pyrobaculum_arsenaticum_DSM_13514	NC_009376			0
1860690..1861382	+	230	145592278		arCOG02159	5
1861611..1862069	-	152	145592279		arCOG01322	5
1862114..1862482	+	122	145592280		arCOG01008	5
1862479..1862853	+	124	145592281		arCOG01138	22
1862850..1863821	+	323	145592282		arCOG01000	6
1863818..1864117	-	99	145592283		arCOG00746	2
1864761..1865123	+	120	145592284		arCOG00737	3
						0
#	126459624	Pyrobaculum_calidifontis_JCM_11548	NC_009073			0
955088..955780	-	230	126459627		arCOG02159	5
954404..954862	+	152	126459626		arCOG01322	5
953989..954357	-	122	126459625		arCOG01008	5
953618..953992	-	124	126459624		arCOG01138	22
952653..953621	-	322	126459623		arCOG01000	6
952041..952268	-	75	126459622		arCOG03755	1
951551..952051	-	166	126459621		arCOG05545	1
						0
#	119873319	Pyrobaculum_islandicum_DSM_4184	NC_008701			0
1663049..1663741	+	230	119873316		arCOG02159	5
1663975..1664433	-	152	119873317		arCOG01322	5
1664476..1664844	+	122	119873318		arCOG01008	5
1664904..1665203	+	99	119873319		arCOG01138	22
1665200..1666171	+	323	119873320		arCOG01000	6
1666666..1667994	+	442	119873321		arCOG00337	2
1667991..1668353	-	120	119873322		arCOG00737	3
						0
#	14520886	Pyrococcus_abyssi	NC_000868			0
633875..634234	+	119	33356706			0
632668..633771	+	367	14520888		arCOG00372	1
631705..632556	+	283	14520887		arCOG01474	1
631057..631485	-	142	14520886		arCOG01138	22
629735..630571	+	278	14520885		arCOG00271	1
629479..629682	+	67	14520884		arCOG01950	1
629258..629473	+	71	14520883		arCOG04314	1
#	14521781	Pyrococcus_abyssi	NC_000868			0
1537163..1539124	-	653	14521778		arCOG05072	1
1539212..1540264	-	350	14521779		arCOG01389	2
1540465..1543461	-	998	14521780		arCOG02160	4
1543464..1543832	+	122	14521781		arCOG01139	34
1543815..1545176	-	453	14521782		arCOG00874	1
1545226..1546365	+	379	14521783		arCOG04356	1
1546355..1546927	-	190	14521784		arCOG00398	2
						0
#	18976840	Pyrococcus_furiosus	NC_003413			0
480153..481205	-	350	18976837		arCOG01389	2
481195..481485	-	96	18976838		arCOG07113	1
481472..484558	-	1028	18976839		arCOG02160	4
484575..484982	+	135	18976840		arCOG01139	34
484979..485551	-	190	18976841		arCOG00398	2
485548..485889	-	113	18976842		arCOG03833	1
485963..487156	-	397	18976843		arCOG02300	1
#	18977442	Pyrococcus_furiosus	NC_003413			0
1019936..1020082	-	48	18977439			0
1020266..1020397	+	43	18977440			0
1020469..1020852	+	127	18977441		arCOG04154	1
1020830..1021252	+	140	18977442		arCOG01138	22
1021338..1022753	+	471	18977443		arCOG00071	1
1022880..1023293	+	137	18977444		arCOG00734	1
1023277..1024578	+	433	33359536		arCOG05822	1
						0
#	70607245	Sulfolobus_acidocaldarius_DSM_639	NC_007181			0
1283410..1283802	+	130	70607248		arCOG05988	3
1282669..1283355	-	228	70607247		arCOG04166	3
1281727..1282629	-	300	70607246		arCOG00610	3
1281398..1281724	-	108	70607245		arCOG01138	22
1278857..1281487	+	876	70607244		arCOG00557	3
1277422..1278816	+	464	70607243		arCOG01391	3
1276832..1277431	+	199	70607242		arCOG01875	3
						0
#	15897071	Sulfolobus_solfataricus	NC_002754			0
88218..88610	-	130	15897068		arCOG05988	3
88678..89373	+	231	15897069		arCOG04166	3
89415..90317	+	300	15897070		arCOG00610	3
90305..90655	+	116	15897071		arCOG01138	22
90572..93199	-	875	15897072		arCOG00557	3
93241..94617	-	458	15897073		arCOG01391	3
94607..95191	-	194	15897074		arCOG01875	3
						0
#	240102528	Thermococcus_gammatolerans_EJ3	NC_012804			0
457681..459594	-	637	240102525		arCOG02160	4
459680..460471	+	263	240102526		arCOG03415	2
460468..460911	+	147	240102527		arCOG01630	2
460936..461310	+	124	240102528		arCOG01139	34
461361..461786	+	141	240102529		arCOG02100	1
461834..463162	-	442	240102530		arCOG02807	1
463384..463683	+	99	240102531		arCOG02466	1
						0
#	212223674	Thermococcus_onnurineus_NA1	NC_011529			0
483311..485218	+	635	212223677		arCOG02160	4
482389..483192	-	267	212223676		arCOG03415	2
481929..482312	-	127	212223675		arCOG01630	2
481526..481897	-	123	212223674		arCOG01139	34
481092..481469	-	125	212223673		arCOG01680	2
480784..481086	-	100	212223672		arCOG01084	2
480163..480612	-	149	212223671		arCOG01581	2
#	212224268	Thermococcus_onnurineus_NA1	NC_011529			0
1032643..1032765	+	40	212224265		arCOG08274	1
1032825..1032974	-	49	212224266		arCOG08607	2
1033168..1033617	-	149	212224267		arCOG10070	1
1033382..1033828	+	148	212224268		arCOG01138	22
1033871..1034605	-	244	212224269		arCOG00532	2
1034615..1034830	-	71	212224270		arCOG05722	2
1034893..1035720	+	275	212224271		arCOG05734	2
						0
#	242398748	Thermococcus_sibiricus_MM_739	NC_012883			0
696070..696300	-	76	242398745		arCOG03456	1
696426..696572	+	48	242398746			0
696646..696825	-	59	242398747		arCOG08607	2
696887..697330	+	147	242398748		arCOG01138	22
697333..698070	-	245	242398749		arCOG00532	2
698076..698297	-	73	242398750		arCOG05722	2
698357..699178	+	273	242398751		arCOG05734	2
#	242399241	Thermococcus_sibiricus_MM_739	NC_012883			0
1146567..1147148	-	193	242399238		arCOG01874	1
1147159..1147275	+	38	242399239			0
1147278..1147898	+	206	242399240			0
1147882..1148250	+	122	242399241		arCOG01139	34
1148362..1148688	+	108	242399242		arCOG01680	2
1148718..1149020	+	100	242399243		arCOG01084	2
1149142..1149591	+	149	242399244		arCOG01581	2
						0
#	16081717	Thermoplasma_acidophilum	NC_002578			0
651803..653398	+	531	16081714		arCOG00011	2
653444..654040	-	198	16081715		arCOG01807	2
654342..655160	+	272	16081716		arCOG01348	3
655147..655509	+	120	16081717		arCOG01139	34
656797..657153	+	118	16081718		arCOG07387	1
657159..657731	+	190	16082539		arCOG01991	1
657996..658559	+	187	16082540		arCOG01603	1
						0
#	13541866	Thermoplasma_volcanium	NC_002689			0
1084690..1086789	-	699	13541863		arCOG00439	1
1086877..1087473	-	198	13541864		arCOG01807	2
1087952..1088770	+	272	13541865		arCOG01348	3
1088757..1089125	+	122	13541866		arCOG01139	34
1089346..1091037	-	563	13541867		arCOG00012	1
1091235..1092683	+	482	13541868		arCOG00410	1
1092836..1093558	+	240	13541869			0
						0
#	171185737	Thermoproteus_neutrophilus_V24Sta	NC_010525			0
1149358..1150050	-	230	171185740		arCOG02159	5
1148669..1149127	+	152	171185739		arCOG01322	5
1148256..1148624	-	122	171185738		arCOG01008	5
1147894..1148259	-	121	171185737		arCOG01138	22
1146887..1147897	-	336	171185736		arCOG01000	6
1145060..1146394	-	444	171185735		arCOG00337	2
1144701..1145063	+	120	171185734		arCOG00737	3
						0
#	147920729	uncultured_methanogenic_archaeon_RC-I	NC_009464			0
2067828..2068244	+	138	147920732	110620860		0
2066741..2067733	+	330	147920731	110620861	arCOG00062	1
2066251..2066739	+	162	147920730	110620862	arCOG03182	1
2065759..2066091	-	110	147920729	110620863	arCOG01140	9
2065203..2065754	+	183	147920728	110620864		0
2064406..2065206	+	266	147920727	110620865	arCOG04044	1
2063661..2064143	-	160	147920726	110620866	arCOG01744	1
#	147921760	uncultured_methanogenic_archaeon_RC-I	NC_009464			0
3176122..3177414	-	430	147921763	110619811	arCOG00427	1
3175893..3176114	-	73	147921762	110619812	arCOG01354	1
3174247..3175509	+	420	147921761	110619813	arCOG01378	1
3173647..3174057	-	136	147921760	110619814	arCOG01139	34
3173225..3173647	-	140	147921759	110619815	arCOG01222	15
3172209..3173213	-	334	147921758	110619816	arCOG00495	1
3171723..3172196	-	157	147921757	110619817	arCOG00606	1
						0
						0
1310966..1311985	+	339	6371481	118195006	arCOG01628	1
1311986..1312966	-	326	6371482	118195007	arCOG01617	1
1313074..1314369	+	431	6371483	118195008	arCOG05201	1
1314397..1314801	+	134	6371484	118195009	arCOG01139	34
1314887..1315177	+	96	6371485	118195010	arCOG08750	2
1315178..1315483	+	101	6371486	118195011	arCOG08751	2
1315480..1316775	-	431	6371487	118195012	arCOG00749	2
						0
462278..462910	+	210	6370708	118194243	arCOG08821	1
463006..463254	+	82	6370709	118194244		0
463257..464102	+	281	6370710	118194245	arCOG02929	1
464099..464497	+	132	6370711	118194246	arCOG01138	22
464494..465816	-	440	6370712	118194247	arCOG01434	1
465858..466178	+	106	6370713	118194248	arCOG08719	2
466229..466567	+	112	6370714	118194249

## Sheet: Rhodanase
Coordinates of gene in the genome	Strand	Organism/Protein length	GI	Protein ID	arCOG number	Number of occurrences
#	118431935	Aeropyrum_pernix	NC_000854
1654196..1655008	+	270	118431937		arCOG03109/3	1
1653840..1654082	-	80	118431936		arCOG05995	1
1651800..1653632	-	610	14602168		arCOG00933	1
1650717..1651586	-	289	118431935		arCOG02019	48
1650463..1650660	-	65	118431934
1648923..1650266	-	447	118431933		arCOG00258	1
1647281..1648777	-	498	14602163		arCOG00186	3
#===	1700	0	6
#	219851440	Candidatus_Methanosphaerula_palustris_E1_9c	NC_011832
804809..805684	-	291	219851443		arCOG00930	1
802883..804733	+	616	219851442		arCOG03432	1
802310..802873	+	187	219851441		arCOG04574	1
801734..802198	-	154	219851440		arCOG02021	41
801331..801456	+	41	219851439
798676..801330	+	884	219851438		arCOG02043	1
798349..798453	+	34	219851437
#	219852488	Candidatus_Methanosphaerula_palustris_E1_9c	NC_011832
2003911..2004264	-	117	219852485		arCOG04705	1
2004300..2006315	-	671	219852486		arCOG06823	2
2006373..2007755	-	460	219852487		arCOG03264/1	1
2007859..2009220	+	453	219852488		arCOG00517/1	16
2009337..2009798	+	153	219852489		arCOG03544	1
2009850..2010269	-	139	219852490
2010288..2010716	-	142	219852491
#	219852706	Candidatus_Methanosphaerula_palustris_E1_9c	NC_011832
2246009..2246464	+	151	219852703		arCOG01102	1
2246607..2247596	+	329	219852704
2247834..2249369	-	511	219852705		arCOG00408	1
2249571..2249921	+	116	219852706		arCOG02021	41
2249916..2251118	-	400	219852707		arCOG02491	1
2251232..2251378	-	48	219852708
2251378..2252304	-	308	219852709		arCOG05299	1
#===	2655	0	18
#	218884002	Desulfurococcus_kamchatkensis_1221n	NC_011766
665254..665907	+	217	218884005
664325..665155	+	276	218884004		arCOG01568	1
663592..664323	+	243	218884003		arCOG01766	1
661750..663198	-	482	218884002		arCOG00038	10
660467..661747	+	426	218884001		arCOG00470	1
659483..660463	+	326	218884000		arCOG00469	1
658801..659406	-	201	218883999		arCOG00551	1
#===	1471	0	6
#	55378832	Haloarcula_marismortui_ATCC_43049	NC_006396
1910400..1910579	-	59	55378836		arCOG08164	1
1909136..1910371	+	411	55378835		arCOG00541	1
1908421..1908726	+	101	55378834		arCOG06313	1
1907231..1908124	+	297	55378833		arCOG02019	48
1906202..1906999	-	265	55378832		arCOG02019	48
1905460..1906170	+	236	55378831		arCOG02642/2	4
1904019..1905101	+	360	55378830		arCOG00570	2
1903458..1903937	+	159	55378829		arCOG08994/3	1
#	55378852	Haloarcula_marismortui_ATCC_43049	NC_006396
1927452..1927865	-	137	55378855		arCOG04695	3
1927039..1927452	-	137	55378854		arCOG08108	3
1926500..1927042	-	180	55378853		arCOG01073	7
1926078..1926461	-	127	55378852		arCOG02021	41
1925000..1925671	-	223	55378851		arCOG06167	1
1923955..1924959	+	334	55378850		arCOG00318	2
1922468..1923622	-	384	55378849		arCOG00213	1
#===	3131	0	18
#	169237208	Halobacterium_salinarum_R1	NC_010366
44547..45542	+	331	169237205		arCOG04791	2
45661..46233	-	190	169237206		arCOG02064	3
46236..46481	-	81	169237207		arCOG02062	5
46731..47924	+	397	169237208		arCOG00517/1	16
47933..48424	+	163	169237209		arCOG04787	3
48424..48882	+	152	169237210		arCOG04788	3
48893..50068	+	391	169237211		arCOG02267/3	2
50085..50861	-	258	169237212		arCOG02274	2
50909..52018	+	369	169237213		arCOG00517/1	16
52022..53287	+	421	169237214		arCOG00130	2
53509..53658	+	49	169237215		arCOG07577	2
53677..54654	+	325	169237216		arCOG02050	3
#===	152	0	12
#	169237712	Halobacterium_salinarum_R1	NC_010369
93986..94981	+	331	169237709		arCOG04791	2
95100..95672	-	190	169237710		arCOG02064	3
95675..95920	-	81	169237711		arCOG02062	5
96170..97363	+	397	169237712		arCOG00517/1	16
97372..97863	+	163	169237713		arCOG04787	3
97863..98321	+	152	169237714		arCOG04788	3
98332..99507	+	391	169237715		arCOG02267/3	2
99524..100300	-	258	169237716		arCOG02274	2
100348..101457	+	369	169237717		arCOG00517/1	16
101461..102726	+	421	169237718		arCOG00130	2
102948..103097	+	49	169237719		arCOG07577	2
103116..104093	+	325	169237720		arCOG02050	3
#===	200	0	12
#	169235396	Halobacterium_salinarum_R1	NC_010364
334223..335137	-	304	169235399		arCOG04172	1
332947..334185	-	412	169235398		arCOG01168	5
332289..332924	+	211	169235397		arCOG04687	5
331099..332229	-	376	169235396		arCOG00517/1	16
330767..331096	+	109	169235395		arCOG02842	1
329291..330661	-	456	169235394		arCOG00570	2
328000..329280	+	426	169235393		arCOG01108	1
#	169236936	Halobacterium_salinarum_R1	NC_010364
1787462..1788493	+	343	169236940		arCOG00175	1
1785645..1787465	+	606	169236939		arCOG00163	2
1784590..1785648	+	352	169236938		arCOG00226	2
1783754..1784527	+	257	169236937		arCOG02019	48
1782777..1783631	-	284	169236936		arCOG02019	48
1782051..1782683	-	210	169236935		arCOG04687	5
1779934..1782003	-	689	169236934		arCOG04748	2
1778671..1779759	-	362	169236933		arCOG02050	3
#	169237082	Halobacterium_salinarum_R1	NC_010364
1921928..1922365	-	145	169237079		arCOG02100/3	2
1922446..1923024	+	192	169237080		arCOG01073	7
1923130..1923324	+	64	169237081		arCOG02764	2
1923378..1923740	+	120	169237082		arCOG02021	41
1923805..1924098	-	97	169237083		arCOG04223	3
1924251..1924451	+	66	169237084		arCOG09322	2
1924461..1925222	-	253	169237085		arCOG02714	3
#===	2110	0	24
#	15791180	Halobacterium_sp	NC_002607
1799212..1800243	+	343	15791184		arCOG00177	1
1797395..1799215	+	606	15791183		arCOG00163	2
1796340..1797398	+	352	15791182		arCOG00226	2
1795504..1796277	+	257	15791181		arCOG02019	48
1794527..1795408	-	293	15791180		arCOG02019	48
1793801..1794433	-	210	15791179		arCOG04687	5
1791684..1793753	-	689	15791178		arCOG04748	2
1790325..1791011	+	228	15791177
#	15791323	Halobacterium_sp	NC_002607
1933811..1934248	-	145	15791320		arCOG02100	2
1934329..1934907	+	192	15791321		arCOG01073	7
1935013..1935207	+	64	15791322		arCOG02764	2
1935261..1935623	+	120	15791323		arCOG02021	41
1935688..1935981	-	97	15791324		arCOG04223	3
1936134..1936334	+	66	15791325		arCOG09322	2
1936344..1937105	-	253	15791326		arCOG02714	3
#===	2075	0	18
#	257386671	Halomicrobium_mukohataei_DSM_12286	NC_013202
563311..563748	+	145	257386668		arCOG08108	3
563745..564311	+	188	257386669		arCOG01073	7
564308..564871	+	187	257386670		arCOG01073	7
564959..565339	+	126	257386671		arCOG02021	41
565391..566137	+	248	257386672		arCOG00497	2
566323..566883	+	186	257386673		arCOG09060	1
566946..567683	-	245	257386674		arCOG01304	1
#	257387205	Halomicrobium_mukohataei_DSM_12286	NC_013202
1093667..1094257	+	196	257387209		arCOG04687	5
1093006..1093557	-	183	257387208		arCOG04624	3
1092427..1092927	-	166	257387207		arCOG09062/1	1
1091381..1092274	+	297	257387206		arCOG02019	48
1090365..1091153	-	262	257387205		arCOG02019	48
1089320..1090345	+	341	257387204		arCOG02642	4
1088138..1089208	-	356	257387203		arCOG04555	2
1087890..1088090	-	66	257387202		arCOG00535	1
#===	3173	0	18
#	110667985	Haloquadratum_walsbyi	NC_008212
1264711..1265466	+	251	110667988		arCOG00215	1
1261925..1262884	-	319	110667987		arCOG01311	1
1261454..1261828	-	124	110667986
1260394..1261323	-	309	110667985		arCOG02019	48
1258376..1260148	-	590	110667984
1257198..1258112	+	304	110667983		arCOG00501	1
1255536..1256579	+	347	110667982		arCOG01168	5
#	110669037	Haloquadratum_walsbyi	NC_008212
2478863..2479138	-	91	110669040
2477789..2478793	+	334	110669039		arCOG02410	1
2477056..2477796	+	246	110669038		arCOG02714	3
2476302..2476637	-	111	110669037		arCOG02021	41
2475446..2476051	-	201	110669036		arCOG01138/1	1
2474833..2475453	+	206	110669035		arCOG00355	1
2473598..2474548	+	316	110669034		arCOG04472/1	1
#	110669578	Haloquadratum_walsbyi	NC_008212
3127680..3128258	+	192	110669582		arCOG02453	1
3126815..3127495	-	226	110669581		arCOG01781	1
3126566..3126709	-	47	110669580		arCOG08100	1
3123942..3124886	+	314	110669579		arCOG02019	48
3122821..3123726	-	301	110669578		arCOG02019	48
3121197..3122732	+	511	110669577		arCOG01994	1
3120330..3120989	-	219	110669576		arCOG04687	5
3119967..3120260	+	97	110669575
#===	2610	0	24
#	257051264	Halorhabdus_utahensis_DSM_12940	NC_013158
171529..172866	-	445	257051261		arCOG06270	1
173005..173292	-	95	257051262		arCOG07770	1
173500..174468	+	322	257051263		arCOG02364/3	1
174954..177335	+	793	257051264		arCOG02019/1	48
177325..178599	+	424	257051265		arCOG02650	1
178601..178750	+	49	257051266
178825..179031	+	68	257051267
#	257052477	Halorhabdus_utahensis_DSM_12940	NC_013158
1374645..1375130	-	161	257052480		arCOG04695	3
1374246..1374644	-	132	257052479		arCOG08108	3
1373639..1374184	-	181	257052478		arCOG01073	7
1373192..1373515	-	107	257052477		arCOG02021	41
1371611..1373164	+	517	257052476
1369982..1371274	+	430	257052475		arCOG01242/1	1
1368624..1369868	+	414	257052474		arCOG01127	1
#	257053162	Halorhabdus_utahensis_DSM_12940	NC_013158
2135625..2137529	+	634	257053166		arCOG01609/3	1
2135052..2135612	+	186	257053165		arCOG04890	1
2133777..2134787	-	336	257053164		arCOG02642	4
2132969..2133745	+	258	257053163		arCOG02019	48
2131840..2132733	-	297	257053162		arCOG02019	48
2130028..2131260	-	410	257053161
2129192..2129902	-	236	257053160		arCOG02640	1
2128875..2129108	-	77	257053159		arCOG09075	1
#===	2998	0	24
#	222479031	Halorubrum_lacusprofundi_ATCC_49239	NC_012029
614141..614845	-	234	222479028
614911..615504	-	197	222479029		arCOG06294	1
615501..616268	-	255	222479030		arCOG00589	1
616393..617691	+	432	222479031		arCOG00517/1	16
617749..618021	-	90	222479032
618104..618997	-	297	222479033		arCOG00929	1
618998..619963	-	321	222479034		arCOG01768/1	1
#	222479683	Halorubrum_lacusprofundi_ATCC_49239	NC_012029
1276173..1276436	-	87	222479689		arCOG00536	2
1275125..1276144	+	339	222479688		arCOG01430/1	1
1274676..1275026	-	116	222479687		arCOG02062/1	5
1274338..1274673	-	111	222479686		arCOG02021	41
1272603..1273811	+	402	222479685		arCOG05632/3	1
1271086..1272447	-	453	222479684		arCOG02562	2
1270006..1271085	-	359	222479683		arCOG02019	48
1268987..1270009	-	340	222479682		arCOG02562/3	2
1267334..1268797	-	487	222479681		arCOG01068	2
1266895..1267251	-	118	222479680		arCOG01670	1
#	222480019	Halorubrum_lacusprofundi_ATCC_49239	NC_012029
1614554..1616122	-	522	222480016		arCOG02788	1
1616397..1617383	+	328	222480017		arCOG01648	1
1617426..1617752	+	108	222480018		arCOG04684	1
1617752..1618174	+	140	222480019		arCOG02021	41
1620482..1621390	-	302	222480020		arCOG01743	1
1622112..1623392	+	426	222480021		arCOG00683	1
1623459..1623827	-	122	222480022		arCOG04781	1
#	222480105	Halorubrum_lacusprofundi_ATCC_49239	NC_012029
1704250..1705539	+	429	222480102		arCOG04422	1
1705536..1706051	+	171	222480103		arCOG00826	2
1706140..1706565	+	141	222480104		arCOG02053	5
1706654..1707526	+	290	222480105		arCOG02019	48
1707744..1709645	-	633	222480106		arCOG01646	1
1709729..1709962	+	77	222480107		arCOG06386	1
1710042..1710398	-	118	222480108		arCOG03106	1
#	222480365	Halorubrum_lacusprofundi_ATCC_49239	NC_012029
1951147..1951683	+	178	222480362		arCOG04434	1
1951692..1952327	-	211	222480363		arCOG04546	1
1952411..1952986	+	191	222480364		arCOG01773	2
1953124..1954131	+	335	222480365		arCOG02019	48
1954240..1955553	+	437	222480366		arCOG01961	1
1956047..1956895	+	282	222480367		arCOG02808	1
1957091..1957696	+	201	222480368		arCOG03686/1	3
#	222480830	Halorubrum_lacusprofundi_ATCC_49239	NC_012029
2408833..2409831	+	332	222480827		arCOG01622	1
2409852..2410439	-	195	222480828		arCOG02064	3
2410441..2410695	-	84	222480829		arCOG02062	5
2410930..2412132	+	400	222480830		arCOG00517/1	16
2412202..2412726	+	174	222480831		arCOG04787	3
2412723..2413178	+	151	222480832		arCOG04788	3
2413293..2414594	+	433	222480833		arCOG01107	1
#	222481061	Halorubrum_lacusprofundi_ATCC_49239	NC_012029
2639529..2639981	-	150	222481058
2640125..2641579	-	484	222481059		arCOG00767	1
2641692..2642231	+	179	222481060		arCOG04624	3
2642313..2642684	+	123	222481061		arCOG02021	41
2642681..2642797	+	38	222481062
2642787..2643326	+	179	222481063		arCOG00919	1
2643400..2644404	+	334	222481064		arCOG01180	1
#===	2711	0	48
#	222475943	Halorubrum_lacusprofundi_ATCC_49239	NC_012028
296141..296497	-	118	222475946
295247..296032	+	261	222475945
293065..294849	-	594	222475944		arCOG02832	1
291853..293001	-	382	222475943		arCOG00517/1	16
290430..291863	-	477	222475942		arCOG03914/1	1
289980..290144	+	54	222475941
289498..289914	-	138	222475940		arCOG02761	1
#===	473	0	6
#	146303141	Metallosphaera_sedula_DSM_5348	NC_009440
312991..313491	+	166	146303144		arCOG00310	3
311557..312933	+	458	146303143		arCOG01389/1	2
309589..311355	+	588	146303142		arCOG02569	1
308642..309445	-	267	146303141		arCOG02019	48
307889..308641	+	250	146303140		arCOG06224/2	1
307535..307774	-	79	146303139		arCOG02062	5
306384..307538	-	384	146303138		arCOG01064	3
#	146303563	Metallosphaera_sedula_DSM_5348	NC_009440
716122..716487	-	121	146303566		arCOG05495	3
713814..716006	-	730	146303565		arCOG01167	4
712439..713839	+	466	146303564		arCOG00643	4
711872..712273	-	133	146303563		arCOG02021	41
710971..711837	+	288	146303562		arCOG00654	1
710433..710942	-	169	146303561		arCOG01221	1
709727..710359	+	210	146303560		arCOG05323	1
#	146303979	Metallosphaera_sedula_DSM_5348	NC_009440
1181217..1181765	-	182	146303976		arCOG06267	1
1182283..1182951	+	222	146303977
1183132..1183590	-	152	146303978		arCOG01580	2
1184361..1185230	+	289	146303979		arCOG02019	48
1185227..1185466	+	79	146303980		arCOG07052	6
1185502..1186500	-	332	146303981		arCOG01052	1
1186497..1187531	-	344	146303982		arCOG01054	1
#===	2256	0	18
#	15678650	Methanobacterium_thermoautotrophicum	NC_000916
552991..555240	+	749	15678647		arCOG02336/1	1
555245..556180	+	311	15678648		arCOG00625	1
556220..556624	+	134	15678649
556730..557590	+	286	15678650		arCOG02019	48
557626..558444	-	272	15678651		arCOG02768	1
558465..558674	-	69	15678652		arCOG07607	1
558693..559148	-	151	15678653
#	15679107	Methanobacterium_thermoautotrophicum	NC_000916
1009476..1010414	-	312	15679104		arCOG00194	4
1010511..1011923	+	470	15679105		arCOG01174	1
1011933..1012187	+	84	15679106		arCOG07612/2	1
1012177..1012785	+	202	15679107		arCOG02021/1	41
1012820..1013296	+	158	15679108		arCOG00520	1
1013566..1014411	-	281	15679109		arCOG00476	1
1014551..1015291	+	246	15679110		arCOG01880	1
#===	1873	0	12
#	261403541	Methanocaldococcus_vulcanius_M7	NC_013407
1429274..1430848	+	524	261403538		arCOG01754/1	1
1430838..1431425	-	195	261403539		arCOG05063	1
1431415..1432293	-	292	261403540		arCOG00044	1
1432502..1434184	+	560	261403541		arCOG02021/1	41
1434196..1434924	-	242	261403542		arCOG01171	1
1434954..1435235	-	93	261403543		arCOG05080	1
1435571..1436443	+	290	261403544		arCOG02715	1
#===	1727	0	6
#	91773522	Methanococcoides_burtonii_DSM_6242	NC_007955
1639314..1640378	-	354	91773525		arCOG01923	1
1638621..1639313	-	230	91773524		arCOG00078	1
1638351..1638593	-	80	91773523		arCOG03896	2
1637926..1638354	-	142	91773522		arCOG02021/1	41
1636454..1636849	-	131	91773521		arCOG02392	2
1635650..1636348	-	232	91773520		arCOG02293	1
1635257..1635664	+	135	91773519		arCOG00777	2
#===	2273	0	6
#	126179368	Methanoculleus_marisnigri_JR1	NC_009051
1409848..1411578	-	576	126179365		arCOG00405	1
1411886..1412494	+	202	126179366		arCOG04725	1
1412557..1413231	+	224	126179367		arCOG00497	2
1414094..1415056	+	320	126179368		arCOG02019	48
1415197..1415790	+	197	126179369
1415787..1416761	+	324	126179370		arCOG02264	1
1417000..1418007	+	335	126179371		arCOG00318	2
#	126179997	Methanoculleus_marisnigri_JR1	NC_009051
2048018..2049829	-	603	126180000		arCOG00071	1
2046714..2047424	+	236	126179999		arCOG02159	1
2045544..2046263	-	239	126179998		arCOG00194	4
2045039..2045464	-	141	126179997		arCOG02021	41
2044583..2045035	+	150	126179996		arCOG03633	1
2043714..2044460	+	248	126179995		arCOG00348	1
2042779..2043558	+	259	126179994		arCOG04107	1
#	126180266	Methanoculleus_marisnigri_JR1	NC_009051
2317493..2318647	+	384	126180269		arCOG03303	2
2316072..2317226	+	384	126180268		arCOG03303	2
2313722..2315845	-	707	126180267		arCOG01338/1	1
2312188..2313591	-	467	126180266		arCOG00517/3	16
2311631..2312173	+	180	126180265		arCOG03686	3
2309450..2311615	+	721	126180264		arCOG02007	2
2308994..2309296	+	100	126180263		arCOG01838	1
#===	2489	0	18
#	116753766	Methanosaeta_thermophila_PT	NC_008553
466506..467420	+	304	116753763		arCOG00603	1
467441..468214	+	257	116753764		arCOG02199	1
468225..468947	+	240	116753765		arCOG00235	1
469167..470111	+	314	116753766		arCOG02019/1	48
470142..470981	-	279	116753767		arCOG02255	1
471040..472326	+	428	116753768		arCOG00053	1
472773..473150	+	125	116753769		arCOG03932/3	1
#	116754000	Methanosaeta_thermophila_PT	NC_008553
732777..733130	+	117	116754007		arCOG02134/2	1
731784..732251	-	155	116754006		arCOG00991	1
730952..731800	-	282	116754005		arCOG00043	1
729558..730856	-	432	116754004		arCOG02019/1	48
729307..729540	-	77	116754003		arCOG02713	1
728936..729304	-	122	116754002		arCOG03333	1
727340..728215	-	291	116754001		arCOG02019	48
725983..727335	-	450	116754000		arCOG00517/3	16
725562..725978	-	138	116753999		arCOG04227	1
724526..725476	+	316	116753998		arCOG00015	1
723817..724443	+	208	116753997		arCOG04147	2
#	116754377	Methanosaeta_thermophila_PT	NC_008553
1153051..1154304	-	417	116754374		arCOG01791/3	1
1154521..1156248	+	575	116754375
1156285..1157805	+	506	116754376
1157982..1158677	+	231	116754377		arCOG02019	48
1158723..1159631	+	302	116754378
1159577..1163362	-	1261	116754379		arCOG06108	1
1163367..1164677	-	436	116754380		arCOG04340/3	1
#	116754574	Methanosaeta_thermophila_PT	NC_008553
1375383..1376756	-	457	116754571		arCOG01955/2	2
1376791..1377588	-	265	116754572		arCOG02303	1
1378027..1379559	+	510	116754573		arCOG02497/1	1
1379556..1381025	+	489	116754574		arCOG02019/1	48
1381454..1382983	+	509	116754575		arCOG00702	1
1383086..1384234	-	382	116754576		arCOG01350	1
1384212..1385564	-	450	116754577		arCOG01432	1
#	116754590	Methanosaeta_thermophila_PT	NC_008553
1399750..1400133	-	127	116754593		arCOG04154	1
1398364..1399359	-	331	116754592		arCOG04555	2
1397798..1398163	-	121	116754591		arCOG01680	1
1396789..1397793	-	334	116754590		arCOG02019/1	48
1395720..1396784	-	354	116754589		arCOG02190	1
1394923..1395711	-	262	116754588		arCOG00297	1
1394517..1394882	-	121	116754587		arCOG02068	1
#===	1696	0	42
#	20089631	Methanosarcina_acetivorans	NC_003552
863065..863655	-	196	20089628		arCOG03182	2
863703..864677	-	324	20089629		arCOG03591	1
864913..865548	+	211	20089630		arCOG09454	1
865812..866267	+	151	20089631		arCOG02021	41
866486..867484	-	332	20089632		arCOG06720	1
867686..868279	+	197	20089633		arCOG05007	2
868435..869856	+	473	20089634		arCOG00486	1
#	20090645	Methanosarcina_acetivorans	NC_003552
2201645..2202586	-	313	20090642		arCOG05191	1
2203149..2203646	+	165	20090643		arCOG00826	2
2203746..2204153	-	135	20090644		arCOG03398	1
2204499..2205944	+	481	20090645		arCOG00517/3	16
2205983..2206426	+	147	20090646
2206887..2207309	+	140	20090647		arCOG03355	1
2207949..2208746	+	265	20090648		arCOG03558	1
#	20091156	Methanosarcina_acetivorans	NC_003552
2858395..2859336	+	313	20091159		arCOG06727	1
2857149..2857433	-	94	20091158		arCOG02138/2	3
2855788..2856351	+	187	20091157		arCOG05215	2
2854167..2855540	-	457	20091156		arCOG00517/3	16
2852717..2853898	-	393	20091155		arCOG03574	3
2851959..2852192	+	77	20091154		arCOG06773	2
2850125..2850514	-	129	20091153
#	20091331	Methanosarcina_acetivorans	NC_003552
3103804..3105405	-	533	20091334		arCOG00142	1
3102716..3103723	-	335	20091333		arCOG03576	1
3099794..3102637	-	947	20091332		arCOG01578	1
3099112..3099660	-	182	20091331		arCOG02021	41
3097824..3098654	-	276	20091330		arCOG06782	1
3096671..3097261	+	196	20091329		arCOG04406	1
3095817..3096671	+	284	20091328		arCOG04407	1
#	20091996	Methanosarcina_acetivorans	NC_003552
3942280..3943806	+	508	20091999		arCOG01731	2
3941936..3942181	-	81	20091998
3939908..3941719	-	603	20091997		arCOG05242	1
3938849..3939340	-	163	20091996		arCOG02021	41
3937322..3938341	-	339	20091995		arCOG03496	2
3935952..3937268	+	438	20091994		arCOG05199	1
3935373..3935876	+	167	20091993
#===	4540	0	30
#	73669158	Methanosarcina_barkeri_fusaro	NC_007355
2029356..2029766	-	136	73669155		arCOG00777	2
2030236..2031420	+	394	73669156		arCOG06743	1
2033220..2033462	+	80	73669157
2034492..2035013	+	173	73669158		arCOG02021	41
2035722..2036111	+	129	73669159		arCOG03597	2
2036460..2038475	+	671	73669160		arCOG01955	2
2038605..2039198	+	197	73669161		arCOG05007	2
#	73670197	Methanosarcina_barkeri_fusaro	NC_007355
3461775..3462446	+	223	73670194		arCOG02292	1
3463598..3464020	+	140	73670195		arCOG02138	3
3464665..3466065	+	466	73670196		arCOG04932	1
3466550..3467920	+	456	73670197		arCOG00517/3	16
3468041..3469225	+	394	73670198		arCOG03574	3
3469880..3470086	-	68	73670199		arCOG06773	2
3471152..3471421	-	89	73670200
#	73670865	Methanosarcina_barkeri_fusaro	NC_007355
4396905..4398251	-	448	73670868		arCOG01959	2
4395450..4396901	-	483	73670867		arCOG04145	1
4394471..4395139	+	222	73670866		arCOG02398	1
4393481..4394185	-	234	73670865		arCOG02021/1	41
4392270..4392902	-	210	73670864		arCOG02291	2
4391026..4391844	-	272	73670863		arCOG00219	1
4389181..4390527	-	448	73670862		arCOG01959	2
#	73670887	Methanosarcina_barkeri_fusaro	NC_007355
4427143..4428372	-	409	73670890		arCOG00404	1
4426636..4426956	+	106	73670889		arCOG03293	1
4424732..4425409	+	225	73670888		arCOG05100	1
4423231..4423743	-	170	73670887		arCOG02021	41
4421132..4421563	+	143	73670886		arCOG02392	2
4417461..4421093	+	1210	73670885		arCOG02348/1	1
4415180..4415863	+	227	73670884		arCOG00922	1
#===	3606	0	24
#	21226452	Methanosarcina_mazei	NC_003901
454209..454667	-	152	21226449
454925..456394	-	489	21226450		arCOG01731	2
456929..457147	+	72	21226451
457470..458210	+	246	21226452		arCOG02021/1	41
458507..459502	+	331	21226453		arCOG03496	2
459465..459740	+	91	21226454
460059..460760	-	233	21226455		arCOG02536/2	1
#	21228006	Methanosarcina_mazei	NC_003901
2261078..2261422	+	114	21228003
2261603..2262094	-	163	21228004		arCOG00830	1
2262305..2262781	-	158	21228005		arCOG03182	2
2263194..2263637	+	147	21228006		arCOG02021	41
2263903..2264373	-	156	21228007		arCOG04662	1
2264620..2264994	+	124	21228008		arCOG03597	2
2265180..2265722	-	180	21228009		arCOG01943	1
#	21229033	Methanosarcina_mazei	NC_003901
3531855..3532295	-	146	21229036		arCOG02138	3
3529549..3531138	-	529	21229035		arCOG02082/3	1
3528837..3529412	+	191	21229034		arCOG05215	2
3526456..3527826	-	456	21229033		arCOG00517/3	16
3525153..3526346	-	397	21229032		arCOG03574	3
3524213..3524542	-	109	21229031		arCOG06883	1
3523527..3524045	-	172	21229030		arCOG01917/2	1
#===	3368	0	18
#	88603732	Methanospirillum_hungatei_JF-1	NC_007796
2765891..2767279	-	462	88603735		arCOG06823	2
2765393..2765857	+	154	88603734		arCOG01972/1	1
2762988..2765240	-	750	88603733
2761610..2762977	-	455	88603732		arCOG00517/3	16
2761328..2761600	+	90	88603731		arCOG03230	1
2759079..2760893	-	604	88603730		arCOG01560	1
2758547..2758954	-	135	88603729		arCOG01946	1
#===	3139	0	6
#	76800849	Natronomonas_pharaonis	NC_007426
197666..198634	+	322	76800846		arCOG00666	1
198637..198927	+	96	76800847		arCOG04479	1
199018..199311	+	97	76800848		arCOG04223	3
199378..199728	-	116	76800849		arCOG02021	41
199759..200343	-	194	76800850		arCOG01073	7
200340..200777	-	145	76800851		arCOG04695	3
200803..201252	-	149	76800852		arCOG04696	1
201425..202042	+	205	76800853		arCOG04773	1
202081..202446	+	121	76800854		arCOG02021	41
202443..202907	-	154	76800855		arCOG00833	1
203241..205214	-	657	76800856		arCOG01697	1
205390..206001	-	203	76800857		arCOG01640	1
#	76802233	Natronomonas_pharaonis	NC_007426
1541483..1541653	-	56	76802236		arCOG06371	1
1540558..1541451	+	297	76802235		arCOG01001	1
1539630..1540445	-	271	76802234		arCOG02178	1
1538541..1539428	-	295	76802233		arCOG02019	48
1537532..1538392	-	286	76802232		arCOG00014	1
1536832..1537488	-	218	76802231		arCOG02291	2
1536083..1536808	-	241	76802230		arCOG01324	1
#===	2659	0	18
#	161527949	Nitrosopumilus_maritimus_SCM1	NC_010085
388048..388542	+	164	161527946		arCOG03032/2	3
388545..389024	-	159	161527947		arCOG00721	1
389014..389850	-	278	161527948		arCOG01348	1
389913..390758	+	281	161527949		arCOG02019	48
390760..391071	+	103	161527950		arCOG08760	2
391108..392055	+	315	161527951		arCOG04548/1	1
392111..394177	+	688	161527952		arCOG01389/1	2
#	161528188	Nitrosopumilus_maritimus_SCM1	NC_010085
615949..616719	-	256	161528185		arCOG04668	2
616743..617561	-	272	161528186		arCOG00574	2
617751..619559	+	602	161528187		arCOG02055	7
619556..620353	+	265	161528188		arCOG02019	48
620354..621481	-	375	161528189		arCOG03032	3
621596..623224	+	542	161528190		arCOG03606/1	1
623360..623740	-	126	161528191
#	161528783	Nitrosopumilus_maritimus_SCM1	NC_010085
1172121..1172441	+	106	161528786		arCOG08680/3	1
1171587..1172039	+	150	161528785
1170971..1171528	+	185	161528784		arCOG02611/3	1
1170133..1170906	-	257	161528783		arCOG02021/1	41
1169600..1170037	-	145	161528782		arCOG02053	5
1168392..1169255	-	287	161528781		arCOG02926/1	1
1167873..1168289	-	138	161528780		arCOG02053	5
#	161529205	Nitrosopumilus_maritimus_SCM1	NC_010085
1560670..1561704	+	344	161529208		arCOG02459	1
1559945..1560610	+	221	161529207		arCOG08770	2
1558251..1559816	-	521	161529206		arCOG04397	3
1557401..1558177	-	258	161529205		arCOG02019	48
1556756..1557397	-	213	161529204		arCOG00288	1
1555761..1556753	+	330	161529203		arCOG01580/1	2
1554694..1555470	-	258	161529202
#===	1795	0	24
#	48477555	Picrophilus_torridus_DSM_9790	NC_005877
514436..516358	-	640	48477558		arCOG04138	2
513221..514396	-	391	48477557		arCOG01168	5
512668..513219	+	183	48477556		arCOG04624	3
511151..512560	-	469	48477555		arCOG00038	10
510511..511170	+	219	48477554		arCOG07685	1
509877..510506	+	209	48477553		arCOG04357	1
509230..509847	+	205	48477552		arCOG04147	2
#	48477891	Picrophilus_torridus_DSM_9790	NC_005877
836403..837758	+	451	48477888		arCOG01747	1
837751..838329	+	192	48477889		arCOG03379	1
838374..839033	+	219	48477890		arCOG03031	3
839033..839383	+	116	48477891		arCOG02021	41
839385..839615	-	76	48477892		arCOG01885	1
839653..840087	-	144	48477893		arCOG02053	5
840343..840519	-	58	48477894
#	48478251	Picrophilus_torridus_DSM_9790	NC_005877
1177778..1178218	+	146	48478248		arCOG03177	1
1178208..1179179	-	323	48478249		arCOG01067	3
1179280..1181316	+	678	48478250		arCOG01534/1	1
1181418..1181735	+	105	48478251		arCOG02021	41
1181738..1182859	-	373	48478252		arCOG00147	1
1182935..1183273	+	112	48478253		arCOG05388	1
1183303..1183572	+	89	48478254		arCOG05389	1
#===	1535	0	18
#	18313448	Pyrobaculum_aerophilum	NC_003364
1537780..1539384	-	534	18313445		arCOG02055	7
1539494..1540360	+	288	18313446		arCOG05628	1
1540457..1540723	+	88	18313447		arCOG00536	2
1540714..1541409	+	231	18313448		arCOG02019	48
1541596..1541847	+	83	18313449		arCOG03711/2	1
1542038..1543165	-	375	18313450		arCOG00106	1
1543249..1543347	-	32	18313451
#	18313549	Pyrobaculum_aerophilum	NC_003364
1619652..1621037	+	461	18313546		arCOG04697	1
1621041..1621577	+	178	18313547		arCOG09794	1
1621616..1622104	-	162	18313548		arCOG00310	3
1622312..1623157	+	281	18313549		arCOG02019	48
1623185..1623535	-	116	18313550		arCOG02854	2
1623594..1623848	+	84	18313551
1623848..1625713	+	621	18313552		arCOG01606	1
#	18314053	Pyrobaculum_aerophilum	NC_003364
2051210..2053039	-	609	18314056		arCOG00707	5
2050011..2050607	+	198	18314055		arCOG03173	1
2048133..2049587	-	484	18314054		arCOG01421	5
2046661..2048115	-	484	18314053		arCOG00038	10
2046236..2046379	-	47	18314052
2045228..2046172	-	314	18314051		arCOG00545	5
2043807..2045189	-	460	18314050		arCOG04435	1
#===	2603	0	18
#	145591133	Pyrobaculum_arsenaticum_DSM_13514	NC_009376
802228..803223	-	331	145591136		arCOG02616	1
800795..802231	+	478	145591135		arCOG03874	1
797986..798231	-	81	145591134		arCOG02117/2	1
796958..797806	-	282	145591133		arCOG02019	48
796716..796961	-	81	145591132		arCOG07052	6
795858..796694	-	278	145591131		arCOG00271	1
795238..795861	+	207	145591130		arCOG09309/3	1
#	145592083	Pyrobaculum_arsenaticum_DSM_13514	NC_009376
1682717..1684087	-	456	145592080		arCOG03278	4
1684175..1686001	+	608	145592081		arCOG00707	5
1686028..1687482	+	484	145592082		arCOG01421	5
1687623..1689047	+	474	145592083		arCOG00038	10
1689242..1690225	-	327	145592084		arCOG00545	5
1690356..1692716	-	786	145592085		arCOG00328	1
1692860..1693210	+	116	145592086		arCOG05556	1
#===	2299	0	12
#	126459655	Pyrobaculum_calidifontis_JCM_11548	NC_009073
974927..976300	-	457	126459652		arCOG03278	4
976386..978212	+	608	126459653		arCOG00707	5
978260..979717	+	485	126459654		arCOG01421	5
979739..981160	+	473	126459655		arCOG00038	10
981394..982353	+	319	126459656		arCOG00545	5
982502..983788	+	428	126459657		arCOG00257	3
983788..985179	+	463	126459658		arCOG00186	3
#	126460017	Pyrobaculum_calidifontis_JCM_11548	NC_009073
1324343..1324657	-	104	126460020		arCOG02939	1
1324185..1324346	+	53	126460019		arCOG01667	1
1323877..1324113	-	78	126460018		arCOG07052	6
1322921..1323778	-	285	126460017		arCOG02019	48
1321966..1322877	-	303	126460016		arCOG00194	4
1320797..1321969	-	390	126460015		arCOG01463	1
1319901..1320776	-	291	126460014		arCOG00660	1
#===	2149	0	12
#	119872484	Pyrobaculum_islandicum_DSM_4184	NC_008701
864117..865490	-	457	119872481		arCOG03278	4
865525..867429	+	634	119872482		arCOG00707	5
867456..868910	+	484	119872483		arCOG01421	5
868938..870356	+	472	119872484		arCOG00038	10
870907..871851	+	314	119872485		arCOG00545	5
872050..872157	+	35	119872486
872399..873697	+	432	119872487		arCOG00257	3
#===	1978	0	6
#	70607907	Sulfolobus_acidocaldarius_DSM_639	NC_007181
2038462..2040240	-	592	70607910		arCOG02055	7
2037777..2038472	-	231	70607909		arCOG00646	3
2037459..2037725	-	88	70607908		arCOG07268	1
2036450..2037328	-	292	70607907		arCOG02019	48
2036205..2036453	-	82	70607906		arCOG07052	6
2035017..2036135	+	372	70607905		arCOG01168	5
2034314..2034691	-	125	70607904		arCOG03721	1
#	70607976	Sulfolobus_acidocaldarius_DSM_639	NC_007181
2111601..2112092	+	163	70607979		arCOG01925	4
2110753..2111598	+	281	70607978		arCOG01926	4
2109155..2110549	+	464	70607977		arCOG00643	4
2108589..2109014	-	141	70607976		arCOG02021	41
2108334..2108570	-	78	70607975		arCOG02943	2
2107922..2108329	+	135	70607974		arCOG01424/2	2
2107121..2107678	+	185	70607973		arCOG06032	1
#===	2223	0	12
#	238619639	Sulfolobus_islandicus_M_16_4	NC_012726
1129816..1130811	+	331	238619642		arCOG01067	3
1128166..1129815	+	549	238619641		arCOG01999	2
1120296..1121390	+	364	238619640		arCOG06023	2
1119316..1120137	-	273	238619639		arCOG02019	48
1118956..1119270	+	104	238619638		arCOG08457	2
1117201..1118946	+	581	238619637		arCOG01537/1	2
1116599..1117204	+	201	238619636		arCOG01553/1	2
#	238620864	Sulfolobus_islandicus_M_16_4	NC_012726
2245221..2245940	+	239	238620861		arCOG00124	2
2245937..2247832	+	631	238620862		arCOG02055	7
2247843..2248517	+	224	238620863		arCOG00646	3
2248633..2249514	+	293	238620864		arCOG02019	48
2249511..2249762	+	83	238620865		arCOG07052	6
2249831..2250934	+	367	238620866		arCOG01064	3
2250931..2251260	-	109	238620867		arCOG02854	2
#	238621096	Sulfolobus_islandicus_M_16_4	NC_012726
2471825..2472316	-	163	238621093		arCOG01925	4
2472317..2473165	-	282	238621094		arCOG01926	4
2473371..2474765	-	464	238621095		arCOG00643	4
2474908..2475315	+	135	238621096		arCOG02021	41
2475369..2475608	+	79	238621097		arCOG02943	2
2475605..2475958	-	117	238621098		arCOG02738	3
2476028..2477152	-	374	238621099		arCOG02113/1	1
#	238621182	Sulfolobus_islandicus_M_16_4	NC_012726
2553746..2554177	+	143	238621179		arCOG08534	1
2554290..2554655	+	121	238621180		arCOG05495	3
2554688..2556877	+	729	238621181		arCOG01167	4
2556971..2557378	+	135	238621182		arCOG02021	41
2557368..2557766	-	132	238621183		arCOG08535	2
2558072..2560423	+	783	238621184		arCOG02969	2
2560473..2560823	+	116	238621185		arCOG06021	1
#===	2735	0	24
#	15897887	Sulfolobus_solfataricus	NC_002754
867403..868398	-	331	15897884		arCOG01067	3
868399..870048	-	549	15897885		arCOG01999	2
876820..877941	-	373	15897886		arCOG06023	2
878058..878894	+	278	15897887		arCOG02019	48
878898..879254	-	118	15897888		arCOG08457	2
879264..881129	-	621	15897889		arCOG01537/1	2
881006..881611	-	201	15897890		arCOG01553	2
#	15898620	Sulfolobus_solfataricus	NC_002754
1652213..1652527	+	104	15898623
1651486..1652232	-	248	15898622		arCOG05901/2	1
1650236..1651222	-	328	15898621		arCOG01424	2
1648800..1649681	-	293	15898620		arCOG02019	48
1648543..1648803	-	86	15898619		arCOG07052	6
1646872..1648302	+	476	15898618		arCOG03696	1
1646067..1646849	+	260	15898617		arCOG07181/2	1
#	15898932	Sulfolobus_solfataricus	NC_002754
1974141..1974575	+	144	15898929		arCOG03871	1
1974673..1975056	+	127	15898930		arCOG05495	3
1975089..1977278	+	729	15898931		arCOG01167	4
1977528..1977869	+	113	15898932		arCOG02021	41
1978217..1978630	-	137	15898933		arCOG08535	2
1978700..1979764	+	354	15898934		arCOG07922	1
1980262..1982619	+	785	15898935		arCOG02969	2
#	15899360	Sulfolobus_solfataricus	NC_002754
2400401..2400892	+	163	15899363		arCOG01925	4
2399552..2400400	+	282	15899362		arCOG01926	4
2397949..2399346	+	465	15899361		arCOG00643	4
2397387..2397809	-	140	15899360		arCOG02021	41
2396744..2397097	+	117	15899359		arCOG02738	3
2395541..2396674	+	377	15899358		arCOG02114	1
2395167..2395547	+	126	15899357		arCOG02065	2
#===	2977	0	24
#	15920833	Sulfolobus_tokodaii	NC_003106
600699..601082	+	127	15920836		arCOG02065	2
599543..600697	+	384	15920835		arCOG01064	3
599308..599664	-	118	15920834
598653..599054	-	133	15920833		arCOG02021	41
598297..598659	+	120	15920832		arCOG02738	3
596215..597924	+	569	15920831		arCOG01238	1
595285..596043	-	252	15920830		arCOG00242	1
#	15922096	Sulfolobus_tokodaii	NC_003106
1804301..1805221	-	306	15922099		arCOG01601	1
1803548..1804306	+	252	15922098		arCOG00760	1
1803017..1803484	+	155	15922097		arCOG00310	3
1802109..1802912	-	267	15922096		arCOG02019	48
1801048..1801899	-	283	15922095		arCOG01926	4
1800570..1800977	-	135	15922094		arCOG01925	4
1798339..1800573	-	744	15922093		arCOG01167	4
#	15922897	Sulfolobus_tokodaii	NC_003106
2579954..2580673	-	239	15922900		arCOG00124	2
2578071..2579957	-	628	15922899		arCOG02055	7
2577389..2577691	-	100	15922898		arCOG00646/2	3
2576405..2577286	-	293	15922897		arCOG02019	48
2573951..2575471	-	506	15922896		arCOG08554	1
2573033..2573674	+	213	15922895		arCOG06044	1
2571888..2573000	+	370	15922894		arCOG01168	5
#===	2825	0	18
#	119719237	Thermofilum_pendens_Hrk_5	NC_008698
290016..290246	+	76	119719240
288486..289943	-	485	119719239		arCOG09797/3	1
287698..287955	-	85	119719238		arCOG04304	1
285853..287307	-	484	119719237		arCOG00038	10
284593..285843	+	416	119719236		arCOG02959	1
282269..284536	-	755	119719235		arCOG01187	1
281250..282080	-	276	119719234		arCOG00067	1
#===	1824	0	6
#	16082525	Thermoplasma_acidophilum	NC_002578
532626..534428	-	600	16081619		arCOG00013	2
534433..534876	-	147	16082645		arCOG07381	2
534934..536004	+	356	16081620		arCOG03292	2
536001..537446	+	481	16082525		arCOG00038	10
537396..538070	-	224	16081621		arCOG03031	3
538108..539145	-	345	16082526		arCOG02201	2
539296..539757	-	153	16081622
#	16081730	Thermoplasma_acidophilum	NC_002578
680122..681738	+	538	16081732		arCOG04100	1
678470..679903	-	477	16081731		arCOG03649	1
676875..677717	-	280	16082545		arCOG03416	1
675900..676481	-	193	16081730		arCOG02021	41
675152..675898	+	248	16081729		arCOG01469	1
674257..675174	+	305	16082544		arCOG00194	4
672737..674131	+	464	16081728		arCOG07388	1
#===	1482	0	12
#	13541621	Thermoplasma_volcanium	NC_002689
800944..802692	-	582	13541618		arCOG00013	2
802745..803188	-	147	13541619		arCOG07381	2
803300..804319	+	339	13541620		arCOG03292	2
804316..805746	+	476	13541621		arCOG00038	10
805714..806385	-	223	13541622		arCOG03031	3
806423..807460	-	345	13541623		arCOG02201	2
807623..808276	+	217	13541624		arCOG01870	1
#	13541661	Thermoplasma_volcanium	NC_002689
862775..863458	+	227	13541658		arCOG00905	1
863466..864737	-	423	13541659		arCOG04531	1
864852..867938	+	1028	13541660		arCOG00807	1
867995..868615	+	206	13541661		arCOG02021	41
868766..869119	+	117	13541662		arCOG07387	1
869124..869690	+	188	13541663		arCOG01991	1
869966..870514	+	182	13541664		arCOG01603	1
#===	1499	0	12
#	171185766	Thermoproteus_neutrophilus_V24Sta	NC_010525
1166531..1167904	-	457	171185763		arCOG03278	4
1167938..1169776	+	612	171185764		arCOG00707	5
1170137..1171588	+	483	171185765		arCOG01421	5
1171616..1173043	+	475	171185766		arCOG00038	10
1173373..1174320	+	315	171185767		arCOG00545	5
1174466..1175761	+	431	171185768		arCOG00257	3
1175766..1177157	+	463	171185769		arCOG00186	3
#===	1966	0	6
#	147918809	uncultured_methanogenic_archaeon_RC-I	NC_009464
131126..132325	+	399	147918806	110622865	arCOG04269	1
132336..133139	+	267	147918807	110622864	arCOG01290	1
133142..133426	-	94	147918808	110622863	arCOG03896	2
133538..133876	+	112	147918809	110622862	arCOG02021	41
134025..134477	+	150	147918810	110622861	arCOG02021	41
134528..135808	-	426	147918811	110622860	arCOG00132	2
136555..136884	-	109	147918812	110622858	arCOG02305	1
136910..138127	-	405	147918813	110622857	arCOG04397	3
#	147919058	uncultured_methanogenic_archaeon_RC-I	NC_009464
408430..409806	+	458	147919061	110622605	arCOG02620	1
406289..407998	-	569	147919060	110622606	arCOG00856	1
405770..406222	+	150	147919059	110622607
405172..405516	-	114	147919058
404888..405175	-	95	147919057	110622609	arCOG03837	1
404160..404900	-	246	147919056	110622610	arCOG01939	1
402383..403786	+	467	147919055	110622611	arCOG01068	2
#	147919162	uncultured_methanogenic_archaeon_RC-I	NC_009464
505160..506101	+	313	147919159	110622504	arCOG02675	1
506264..507241	-	325	147919160	110622503	arCOG00424	1
507344..508912	-	522	147919161	110622502	arCOG01562	1
509075..510457	+	460	147919162	110622501	arCOG02021	41
510459..510845	+	128	147919163	110622500
510955..512004	+	349	147919164	110622499	arCOG02642	4
512001..512291	+	96	147919165	110622498
#	147921226	uncultured_methanogenic_archaeon_RC-I	NC_009464
2601026..2601817	-	263	147921229	110620354	arCOG02053/1	5
2599520..2601025	-	501	147921228	110620355	arCOG01317	1
2598782..2599390	-	202	147921227	110620356	arCOG03176	1
2598300..2598680	-	126	147921226	110620357	arCOG02021	41
2596666..2597847	+	393	147921225	110620359	arCOG00132	2
2595554..2596336	-	260	147921224	110620360	arCOG01799	1
2594053..2595375	-	440	147921223	110620361	arCOG01798/1	1
		Caldivirga maquilingensis IC-167
614719..614976	-	85	159041163	126354473	arCOG06012	1
615067..616233	+	388	159041164	126354472	arCOG01876	1
616334..616873	+	179	159041165	126354471	arCOG03686	3
616876..617631	+	251	159041166	126354470	arCOG02019	48
617694..619772	+	692	159041167	126354469	arCOG02007	2
619926..620834	+	302	159041168	126354467	arCOG06031	1
620831..621148	+	105	159041169	126354466	arCOG06030	1
621326..622213	-	295	159041170	126354465	arCOG02019	48
622328..622594	+	88	159041171
622847..623842	-	331	159041172	126354464	arCOG01183	1
623925..624143	-	72	159041173	126354463	arCOG04183	1
		Cenarchaeum symbiosum A
299772..301424	+	550	118575553	118194080	arCOG04668	2
301484..302593	+	369	118575554	118194079	arCOG00574	2
302735..304540	-	601	118575555	118194078	arCOG02055	7
304731..305525	-	264	118575556	118194077	arCOG02019	48
305522..307153	-	543	118575557	118194076	arCOG02055	7
307557..308369	+	270	118575558	118194075	arCOG03032/3	3
308437..309147	+	236	118575559	118194074	arCOG04792	1
		Cenarchaeum symbiosum A
1404088..1405023	+	311	118576559	118195080	arCOG02297	1
1405056..1405232	+	58	118576560	118195081	arCOG08759	1
1405238..1405786	+	182	118576561	118195082	arCOG01773	2
1405811..1406680	+	289	118576562	118195083	arCOG02019	48
1406681..1406983	+	100	118576563	118195084	arCOG08760	2
1407021..1407881	+	286	118576564	118195085	arCOG01700	1
1407918..1408490	+	190	118576565	118195086	arCOG00670	1
		Cenarchaeum symbiosum A
1461407..1462081	+	224	118576632	118195153	arCOG08819	1
1462152..1462451	+	99	118576633	118195154
1462539..1464614	+	691	118576634	118195155	arCOG04138	2
1464598..1465389	-	263	118576635	118195156	arCOG02019	48
1465453..1467018	-	521	118576636	118195157	arCOG04397	3
1467168..1467824	+	218	118576637	118195158	arCOG08770	2
1467880..1468047	+	55	118576638	118195159	arCOG01588	1
