# Supplementary material for: Archaeal Ubiquitin-Like Proteins: Functional Versatility and Putative Ancestral Involvement in tRNA Modification Revealed by Comparative Genomic Analysis
Source: Archaea. 2010 Sep 26;2010:710303. doi: 10.1155/2010/710303 (PMC2948915; doi:10.1155/2010/710303)
Supplement: Supplementary file 2 [file 710303.f2.zip › 710303.f2/710303.f3.xls]

## Sheet: Sheet1
arCOG	Number of occurrences		Annotation
Ubl-like (b-grasp)
arCOG00534	25		Molybdopterin converting factor, large subunit
arCOG00706	18		Aldehyde:ferredoxin oxidoreductase
arCOG00042	15		tRNA(Ile)-lysidine synthase MesJ
arCOG01676	12		Dinucleotide-utilizing enzyme involved in molybdopterin and thiamine biosynthesis
arCOG00938	10		Radical SAM superfamily enzyme
arCOG04721	7		Acetyltransferase (GNAT) family
arCOG00216	7		Molybdopterin biosynthesis enzyme
arCOG04701	7		Integral membrane protein possibly involved in chromosome condensation
arCOG00570	6		Dehydrogenase (flavoprotein)
arCOG04311	6		Predicted hydrolase of HD superfamily
arCOG00707	5		Aldehyde:ferredoxin oxidoreductase
arCOG00845	5		Acetyltransferase (GNAT) family
arCOG01711	5		Inorganic pyrophosphatase
arCOG01924	5		L-asparaginase/archaeal Glu-tRNAGln amidotransferase subunit D
arCOG00020	5		Hydroxymethylpyrimidine/phosphomethylpyrimidine kinase
arCOG00469	5		ATPase involved in DNA replication HolB, small subunit
arCOG04115	5		DNA-binding protein, stimulates sugar fermentation
arCOG00446	5		Electron transfer flavoprotein, beta subunit
arCOG01984	5		Ferredoxin-like protein
arCOG04377	5		Predicted transcriptional regulator
arCOG05449	5		Uncharacterized conserved protein
E1 -like (arCOGs 1676, 1677)
arCOG00536	14		Molybdopterin converting factor, small subunit
arCOG00534	9		Molybdopterin converting factor, large subunit
arCOG00038	7		Thiamine biosynthesis ATP pyrophosphatase
arCOG01430	6		Cysteine synthase
arCOG04865	5		CinA C-terminal domain homolog
Jab (arCOGs 1138, 1139, 1140)
arCOG01222	15		Cytidylyltransferase family protein
arCOG00429	9		Archaea-specific RecJ-like exonuclease, contains DnaJ-type Zn finger domain
arCOG02039	7		Phosphatidylserine/phosphatidylglycerophosphate/cardiolipin synthase or related enzyme
arCOG04653	7		HEAT repeats containing protein
arCOG01000	6		Xaa-Pro aminopeptidase
arCOG04567	5		Metallo-beta-lactamase superfamily enzyme
arCOG01008	5		Transcriptional regulator, CopG/Arc/MetJ family (DNA-binding and a metal-binding domains)
arCOG02159	5		Predicted membrane protein
arCOG01322	5		Archaeal riboflavin synthase
Rhodanese (arCOGs 2019, 2021, 2022, 2023)
arCOG00038	10		Thiamine biosynthesis ATP pyrophosphatase
arCOG01073	7		NUDIX family hydrolase
arCOG02055	7		Sulfite reductase, beta subunit (hemoprotein)
arCOG07052	6		Predicted redox protein, regulator of disulfide bond formation
arCOG00545	5		Predicted exonuclease of the beta-lactamase fold involved in RNA processing
arCOG00707	5		Aldehyde:ferredoxin oxidoreductase
arCOG01168	5		L-alanine-DL-glutamate epimerase or related enzyme of enolase superfamily
arCOG01421	5		Glucan phosphorylase
arCOG02053	5		Nucleotide-binding protein, UspA family
arCOG02062	5		Predicted redox protein, regulator of disulfide bond formation
arCOG04687	5		Ferritin family protein
